# Supplementary material for: Effect of Vitrification on the MicroRNA Transcriptome in Mouse Blastocysts
Source: PLoS One. 2015 Apr 8;10(4):e0123451. doi: 10.1371/journal.pone.0123451 (PMC4390370; doi:10.1371/journal.pone.0123451)
Supplement: S1 Table — (XLS) [file pone.0123451.s001.xls]

## Sheet: Table S1
Array Card Name	Assay	miRBase_18th	Fold Difference	P-value	Fold change	Comments
Rodent A v2.0	mmu-let-7b		3.21765	0.713981	3.21765	OKAY
Rodent A v2.0	mmu-let-7c		2.50318	0.684888	2.50318	OKAY
Rodent A v2.0	mmu-let-7d		2.624	0.687149	2.624	OKAY
Rodent A v2.0	mmu-let-7e		3.56795	0.598716	3.56795	OKAY
Rodent A v2.0	mmu-let-7g		2.62851	0.671334	2.62851	OKAY
Rodent A v2.0	mmu-let-7i		4.41358	0.626492	4.41358	OKAY
Rodent A v2.0	mmu-miR-1		1.42463	0.875983	1.42463	B
Rodent A v2.0	rno-miR-1		1.62154	0.857326	1.62154	OKAY
Rodent A v2.0	mmu-miR-7a		3.20561	0.290527	3.20561	B
Rodent A v2.0	mmu-miR-7b		1.64375	0.540212	1.64375	B
Rodent A v2.0	mmu-miR-9		1.42413	0.775577	1.42413	B
Rodent A v2.0	mmu-miR-10a		1.03768	0.98332	1.03768	B
Rodent A v2.0	mmu-miR-10b		1.34814	0.929623	1.34814	OKAY
Rodent A v2.0	mmu-miR-15a		1.50656	0.839092	1.50656	B
Rodent A v2.0	mmu-miR-15b		2.78809	0.715953	2.78809	OKAY
Rodent A v2.0	mmu-miR-16		1.6686	0.738442	1.6686	OKAY
Rodent A v2.0	rno-miR-17-3p		1.33917	0.236099	1.33917	C
Rodent A v2.0	mmu-miR-18a		1.59552	0.840868	1.59552	B
Rodent A v2.0	mmu-miR-18b		1.33917	0.236099	1.33917	C
Rodent A v2.0	mmu-miR-19a		1.89719	0.824839	1.89719	OKAY
Rodent A v2.0	mmu-miR-19b		2.90694	0.728522	2.90694	OKAY
Rodent A v2.0	mmu-miR-20a		3.68573	0.729641	3.68573	OKAY
Rodent A v2.0	mmu-miR-20b		2.68224	0.740185	2.68224	OKAY
Rodent A v2.0	rno-miR-20b-3p		1.33917	0.236099	1.33917	C
Rodent A v2.0	mmu-miR-21		2.66344	0.790491	2.66344	OKAY
Rodent A v2.0	mmu-miR-23b		1.67467	0.82472	1.67467	B
Rodent A v2.0	mmu-miR-24		1.0429	0.978263	1.0429	OKAY
Rodent A v2.0	mmu-miR-25		1.59281	0.877366	1.59281	OKAY
Rodent A v2.0	mmu-miR-26a		3.77386	0.721142	3.77386	OKAY
Rodent A v2.0	mmu-miR-26b		3.22331	0.696474	3.22331	OKAY
Rodent A v2.0	mmu-miR-27a		0.756474	0.902976	-1.32192	OKAY
Rodent A v2.0	mmu-miR-27b		1.77399	0.844965	1.77399	OKAY
Rodent A v2.0	mmu-miR-28		2.55688	0.703231	2.55688	OKAY
Rodent A v2.0	mmu-miR-29b		1.36037	0.882554	1.36037	B
Rodent A v2.0	mmu-miR-29c		1.91133	0.823891	1.91133	OKAY
Rodent A v2.0	mmu-miR-30b		1.38324	0.881567	1.38324	OKAY
Rodent A v2.0	mmu-miR-30c		1.61919	0.849615	1.61919	OKAY
Rodent A v2.0	mmu-miR-30d		0.876879	0.953339	-1.14041	OKAY
Rodent A v2.0	mmu-miR-32		0.700291	0.591977	-1.42798	B
Rodent A v2.0	mmu-miR-34a		1.30278	0.915905	1.30278	OKAY
Rodent A v2.0	mmu-miR-34c		3.72612	0.488473	3.72612	OKAY
Rodent A v2.0	mmu-miR-93		1.66405	0.87886	1.66405	OKAY
Rodent A v2.0	mmu-miR-96		1.96825	0.322976	1.96825	B
Rodent A v2.0	mmu-miR-98		1.38391	0.823662	1.38391	B
Rodent A v2.0	mmu-miR-99a		1.33917	0.236099	1.33917	C
Rodent A v2.0	mmu-miR-99b		1.64874	0.846243	1.64874	OKAY
Rodent A v2.0	mmu-miR-100		1.33917	0.236099	1.33917	C
Rodent A v2.0	mmu-miR-101a		2.68393	0.702535	2.68393	OKAY
Rodent A v2.0	mmu-miR-103		2.12064	0.719154	2.12064	A
Rodent A v2.0	mmu-miR-105		1.33917	0.236099	1.33917	C
Rodent A v2.0	mmu-miR-107		3.33785	0.146358	3.33785	B
Rodent A v2.0	mmu-miR-122		1.33174	0.640186	1.33174	B
Rodent A v2.0	mmu-miR-124		3.07389	0.663023	3.07389	A
Rodent A v2.0	mmu-miR-125a-3p		1.32554	0.819389	1.32554	B
Rodent A v2.0	mmu-miR-125a-5p		1.41608	0.705485	1.41608	OKAY
Rodent A v2.0	mmu-miR-125b-5p		2.16161	0.779622	2.16161	OKAY
Rodent A v2.0	mmu-miR-126-3p		1.22589	0.928332	1.22589	OKAY
Rodent A v2.0	mmu-miR-126-5p		0.932355	0.985186	-1.07255	OKAY
Rodent A v2.0	mmu-miR-127		1.41841	0.901558	1.41841	OKAY
Rodent A v2.0	mmu-miR-128a		2.56114	0.524548	2.56114	B
Rodent A v2.0	mmu-miR-129-3p		0.86461	0.944414	-1.15659	B
Rodent A v2.0	mmu-miR-130a		1.5537	0.885698	1.5537	OKAY
Rodent A v2.0	mmu-miR-130b		1.61102	0.820312	1.61102	B
Rodent A v2.0	mmu-miR-132		0.966474	0.991183	-1.03469	OKAY
Rodent A v2.0	mmu-miR-133a		0.841582	0.927514	-1.18824	OKAY
Rodent A v2.0	mmu-miR-133b		1.14575	0.943121	1.14575	B
Rodent A v2.0	mmu-miR-134		0.690931	0.703063	-1.44732	B
Rodent A v2.0	mmu-miR-135a		1.5832	0.876718	1.5832	OKAY
Rodent A v2.0	mmu-miR-135b		0.955248	0.978741	-1.04685	OKAY
Rodent A v2.0	mmu-miR-136		0.613072	0.704275	-1.63113	B
Rodent A v2.0	mmu-miR-137		0.531886	0.309452	-1.8801	B
Rodent A v2.0	mmu-miR-138		1.64706	0.838996	1.64706	OKAY
Rodent A v2.0	mmu-miR-139-3p		1.33917	0.236099	1.33917	C
Rodent A v2.0	mmu-miR-139-5p		0.788547	0.900281	-1.26816	OKAY
Rodent A v2.0	mmu-miR-140		1.34434	0.892456	1.34434	OKAY
Rodent A v2.0	mmu-miR-141		1.32537	0.898901	1.32537	OKAY
Rodent A v2.0	mmu-miR-142-3p		1.57104	0.869328	1.57104	OKAY
Rodent A v2.0	mmu-miR-142-5p		1.40992	0.576027	1.40992	B
Rodent A v2.0	snoRNA135		5.47183	0.629859	5.47183	OKAY
Rodent A v2.0	mmu-miR-145		1.02128	0.994199	1.02128	OKAY
Rodent A v2.0	mmu-miR-146a		0.718503	0.649242	-1.39178	OKAY
Rodent A v2.0	mmu-miR-146b		1.33917	0.236099	1.33917	C
Rodent A v2.0	mmu-miR-147		1.11725	0.641424	1.11725	B
Rodent A v2.0	mmu-miR-148a		2.55978	0.7395	2.55978	OKAY
Rodent A v2.0	mmu-miR-148b		1.07415	0.952173	1.07415	B
Rodent A v2.0	mmu-miR-150		0.476848	0.10104	-2.09711	OKAY
Rodent A v2.0	mmu-miR-151-3p		1.91218	0.74405	1.91218	A
Rodent A v2.0	mmu-miR-152		1.99031	0.815147	1.99031	OKAY
Rodent A v2.0	mmu-miR-153		1.33917	0.236099	1.33917	C
Rodent A v2.0	mmu-miR-154		1.33917	0.236099	1.33917	C
Rodent A v2.0	mmu-miR-181a		1.08937	0.971433	1.08937	A
Rodent A v2.0	mmu-miR-181c		1.63537	0.704253	1.63537	B
Rodent A v2.0	mmu-miR-182		2.29995	0.633226	2.29995	OKAY
Rodent A v2.0	mmu-miR-183		0.693998	0.707838	-1.44093	B
Rodent A v2.0	mmu-miR-184		1.15335	0.793913	1.15335	B
Rodent A v2.0	mmu-miR-185		3.30108	0.604334	3.30108	A
Rodent A v2.0	mmu-miR-186		0.985913	0.985303	-1.01429	OKAY
Rodent A v2.0	mmu-miR-190		2.94442	0.442408	2.94442	B
Rodent A v2.0	mmu-miR-191		0.499866	0.340749	-2.00054	OKAY
Rodent A v2.0	mmu-miR-192		1.57491	0.866091	1.57491	OKAY
Rodent A v2.0	mmu-miR-193		0.557254	0.50004	-1.79452	B
Rodent A v2.0	mmu-miR-193b		1.04215	0.9619	1.04215	OKAY
Rodent A v2.0	mmu-miR-194		1.36766	0.932262	1.36766	OKAY
Rodent A v2.0	mmu-miR-195		1.20926	0.933648	1.20926	OKAY
Rodent A v2.0	mmu-miR-196b		1.81462	0.839275	1.81462	OKAY
Rodent A v2.0	rno-miR-196c		2.77692	0.750552	2.77692	OKAY
Rodent A v2.0	mmu-miR-197		1.21433	0.892714	1.21433	B
Rodent A v2.0	mmu-miR-199a-3p		1.74967	0.846127	1.74967	OKAY
Rodent A v2.0	mmu-miR-199a-5p	mmu-miR-199a-5p	2.8432	0.0227935	2.8432	OKAY
Rodent A v2.0	mmu-miR-200a		0.986448	0.99226	-1.01374	OKAY
Rodent A v2.0	mmu-miR-200b		1.77114	0.799305	1.77114	OKAY
Rodent A v2.0	mmu-miR-200c		1.05112	0.932126	1.05112	OKAY
Rodent A v2.0	mmu-miR-201		1.33917	0.236099	1.33917	C
Rodent A v2.0	mmu-miR-202-3p		1.56822	0.84871	1.56822	B
Rodent A v2.0	mmu-miR-202-5p		1.33917	0.236099	1.33917	C
Rodent A v2.0	mmu-miR-203		1.24945	0.890521	1.24945	OKAY
Rodent A v2.0	mmu-miR-204		1.09761	0.799521	1.09761	OKAY
Rodent A v2.0	mmu-miR-205		0.69235	0.721567	-1.44436	B
Rodent A v2.0	mmu-miR-207		1.33917	0.236099	1.33917	C
Rodent A v2.0	rno-miR-207		1.07442	0.948401	1.07442	B
Rodent A v2.0	mmu-miR-208		1.33917	0.236099	1.33917	C
Rodent A v2.0	mmu-miR-208b		1.33917	0.236099	1.33917	C
Rodent A v2.0	mmu-miR-210		1.23797	0.900939	1.23797	OKAY
Rodent A v2.0	mmu-miR-211		1.33917	0.236099	1.33917	C
Rodent A v2.0	mmu-miR-214		1.79499	0.840547	1.79499	OKAY
Rodent A v2.0	mmu-miR-215		0.855561	0.712628	-1.16882	B
Rodent A v2.0	snoRNA202		2.18236	0.785203	2.18236	OKAY
Rodent A v2.0	mmu-miR-216a		1.33917	0.236099	1.33917	C
Rodent A v2.0	mmu-miR-216b		1.33917	0.236099	1.33917	C
Rodent A v2.0	mmu-miR-217		1.33917	0.236099	1.33917	C
Rodent A v2.0	mmu-miR-218		0.840705	0.915474	-1.18948	OKAY
Rodent A v2.0	mmu-miR-219		1.05837	0.816637	1.05837	B
Rodent A v2.0	mmu-miR-220		1.33917	0.236099	1.33917	C
Rodent A v2.0	mmu-miR-221		1.53095	0.87426	1.53095	OKAY
Rodent A v2.0	mmu-miR-222		1.15908	0.932393	1.15908	OKAY
Rodent A v2.0	mmu-miR-223		1.94761	0.737829	1.94761	OKAY
Rodent A v2.0	mmu-miR-224		1.12783	0.948465	1.12783	B
Rodent A v2.0	mmu-miR-290-3p		1.00421	0.98805	1.00421	B
Rodent A v2.0	mmu-miR-291a-3p		0.895004	0.959982	-1.11731	B
Rodent A v2.0	mmu-miR-291b-5p		2.09543	0.121413	2.09543	B
Rodent A v2.0	mmu-miR-292-3p		1.18188	0.963407	1.18188	OKAY
Rodent A v2.0	mmu-miR-293		1.11499	0.964758	1.11499	A
Rodent A v2.0	mmu-miR-294		1.1318	0.95084	1.1318	B
Rodent A v2.0	mmu-miR-295		0.800493	0.935683	-1.24923	OKAY
Rodent A v2.0	mmu-miR-296-3p		1.33917	0.236099	1.33917	C
Rodent A v2.0	mmu-miR-296-5p		1.63844	0.816715	1.63844	B
Rodent A v2.0	mmu-miR-297c		1.33917	0.236099	1.33917	C
Rodent A v2.0	mmu-miR-297b-5p		1.33917	0.236099	1.33917	C
Rodent A v2.0	mmu-miR-298		1.72017	0.0714615	1.72017	B
Rodent A v2.0	mmu-miR-301a		1.09599	0.971889	1.09599	OKAY
Rodent A v2.0	mmu-miR-301b		1.46727	0.874784	1.46727	OKAY
Rodent A v2.0	mmu-miR-302a		1.33917	0.236099	1.33917	C
Rodent A v2.0	mmu-miR-302c		1.33917	0.236099	1.33917	C
Rodent A v2.0	mmu-miR-302d		1.33917	0.236099	1.33917	C
Rodent A v2.0	mmu-miR-320		0.893662	0.88991	-1.11899	OKAY
Rodent A v2.0	mmu-miR-323-3p		1.33917	0.236099	1.33917	C
Rodent A v2.0	mmu-miR-324-5p		1.70725	0.798947	1.70725	B
Rodent A v2.0	mmu-miR-325		1.33917	0.236099	1.33917	C
Rodent A v2.0	rno-miR-327		8.65903	0.100715	8.65903	B
Rodent A v2.0	mmu-miR-328		1.49359	0.86935	1.49359	OKAY
Rodent A v2.0	mmu-miR-329	mmu-miR-329-3p	4.12623	0.0231566	4.12623	OKAY
Rodent A v2.0	mmu-miR-330		1.33917	0.236099	1.33917	C
Rodent A v2.0	mmu-miR-331-3p		1.74332	0.800016	1.74332	OKAY
Rodent A v2.0	mmu-miR-331-5p		2.94422	0.42696	2.94422	B
Rodent A v2.0	rno-miR-333		3.98314	0.235878	3.98314	B
Rodent A v2.0	mmu-miR-335-3p		1.02009	0.992888	1.02009	B
Rodent A v2.0	mmu-miR-335-5p		1.77683	0.766621	1.77683	B
Rodent A v2.0	rno-miR-336		1.33917	0.236099	1.33917	C
Rodent A v2.0	mmu-miR-337-3p		1.13965	0.666313	1.13965	B
Rodent A v2.0	mmu-miR-337-5p		1.04999	0.960154	1.04999	B
Rodent A v2.0	mmu-miR-338-3p		0.933636	0.809533	-1.07108	B
Rodent A v2.0	mmu-miR-339-3p		0.504303	0.61495	-1.98293	B
Rodent A v2.0	rno-miR-339-3p		0.349923	0.176103	-2.85778	B
Rodent A v2.0	mmu-miR-339-5p		0.513171	0.302202	-1.94867	B
Rodent A v2.0	U87		2.00698	0.865222	2.00698	OKAY
Rodent A v2.0	mmu-miR-340-3p		1.01895	0.992409	1.01895	B
Rodent A v2.0	mmu-miR-340-5p		1.02858	0.989696	1.02858	B
Rodent A v2.0	mmu-miR-342-3p		0.401661	0.425817	-2.48966	OKAY
Rodent A v2.0	mmu-miR-342-5p		0.880575	0.732614	-1.13562	B
Rodent A v2.0	rno-miR-343		1.33917	0.236099	1.33917	C
Rodent A v2.0	mmu-miR-344		1.33917	0.236099	1.33917	C
Rodent A v2.0	rno-miR-344-3p		1.33917	0.236099	1.33917	C
Rodent A v2.0	rno-miR-344-5p		1.33917	0.236099	1.33917	C
Rodent A v2.0	mmu-miR-345-3p		0.46321	0.194761	-2.15885	B
Rodent A v2.0	rno-miR-345-3p		0.780411	0.895885	-1.28138	B
Rodent A v2.0	mmu-miR-345-5p		1.99603	0.596135	1.99603	B
Rodent A v2.0	mmu-miR-346		1.33917	0.236099	1.33917	C
Rodent A v2.0	rno-miR-346		1.33917	0.236099	1.33917	C
Rodent A v2.0	rno-miR-347		1.33917	0.236099	1.33917	C
Rodent A v2.0	rno-miR-349		1.33917	0.236099	1.33917	C
Rodent A v2.0	mmu-miR-350		1.88842	0.545743	1.88842	B
Rodent A v2.0	rno-miR-351		0.612277	0.746888	-1.63325	B
Rodent A v2.0	mmu-miR-361		1.3049	0.852772	1.3049	B
Rodent A v2.0	mmu-miR-362-3p		1.6556	0.641763	1.6556	B
Rodent A v2.0	mmu-miR-363		1.33917	0.236099	1.33917	C
Rodent A v2.0	mmu-miR-365		2.27981	0.733478	2.27981	OKAY
Rodent A v2.0	mmu-miR-367		0.9144	0.865013	-1.09361	B
Rodent A v2.0	mmu-miR-369-3p		1.33917	0.236099	1.33917	C
Rodent A v2.0	mmu-miR-369-5p		1.17694	0.432637	1.17694	B
Rodent A v2.0	mmu-miR-370		1.33917	0.236099	1.33917	C
Rodent A v2.0	mmu-miR-375		1.70216	0.707714	1.70216	OKAY
Rodent A v2.0	mmu-miR-376a		1.67681	0.221785	1.67681	B
Rodent A v2.0	mmu-miR-376b		1.32878	0.279937	1.32878	B
Rodent A v2.0	mmu-miR-376c		1.15792	0.918053	1.15792	B
Rodent A v2.0	mmu-miR-377		1.33917	0.236099	1.33917	C
Rodent A v2.0	rno-miR-377		1.33917	0.236099	1.33917	C
Rodent A v2.0	mmu-miR-379		1.31661	0.872653	1.31661	B
Rodent A v2.0	mmu-miR-380-3p		1.33917	0.236099	1.33917	C
Rodent A v2.0	mmu-miR-380-5p		0.59789	0.500697	-1.67255	B
Rodent A v2.0	mmu-miR-381		1.61616	0.108176	1.61616	B
Rodent A v2.0	mmu-miR-382		0.650068	0.543809	-1.5383	B
Rodent A v2.0	mmu-miR-383		0.659059	0.370854	-1.51732	B
Rodent A v2.0	mmu-miR-384-3p		1.33917	0.236099	1.33917	C
Rodent A v2.0	mmu-miR-384-5p		0.984275	0.969933	-1.01598	B
Rodent A v2.0	mmu-miR-409-3p		2.32638	0.584885	2.32638	B
Rodent A v2.0	mmu-miR-409-5p		1.33917	0.236099	1.33917	C
Rodent A v2.0	mmu-miR-410		0.632353	0.593181	-1.5814	B
Rodent A v2.0	mmu-miR-411		0.613872	0.594147	-1.629	OKAY
Rodent A v2.0	rno-miR-421		1.33917	0.236099	1.33917	C
Rodent A v2.0	mmu-miR-423-5p		0.298747	0.183213	-3.34732	B
Rodent A v2.0	mmu-miR-425		0.534312	0.709021	-1.87157	B
Rodent A v2.0	mmu-miR-429		1.49514	0.699294	1.49514	OKAY
Rodent A v2.0	Y1		0.771057	0.896216	-1.29692	B
Rodent A v2.0	mmu-miR-431		1.33917	0.236099	1.33917	C
Rodent A v2.0	mmu-miR-433		2.86329	0.32879	2.86329	B
Rodent A v2.0	mmu-miR-434-3p		1.0901	0.960436	1.0901	B
Rodent A v2.0	mmu-miR-434-5p		0.859592	0.86532	-1.16334	B
Rodent A v2.0	mmu-miR-448		1.33917	0.236099	1.33917	C
Rodent A v2.0	mmu-miR-449a		2.02849	0.505461	2.02849	OKAY
Rodent A v2.0	mmu-miR-449b		1.33917	0.236099	1.33917	C
Rodent A v2.0	mmu-miR-450a-5p		1.45037	0.536027	1.45037	B
Rodent A v2.0	mmu-miR-450b-5p		1.33917	0.236099	1.33917	C
Rodent A v2.0	mmu-miR-451		3.14119	0.761873	3.14119	OKAY
Rodent A v2.0	mmu-miR-453		1.33917	0.236099	1.33917	C
Rodent A v2.0	mmu-miR-455		1.21635	0.816365	1.21635	B
Rodent A v2.0	mmu-miR-465a-3p		1.86483	0.275696	1.86483	B
Rodent A v2.0	mmu-miR-465a-5p		1.33917	0.236099	1.33917	C
Rodent A v2.0	mmu-miR-465b-5p		1.13005	0.569393	1.13005	B
Rodent A v2.0	rno-miR-466b		1.33917	0.236099	1.33917	C
Rodent A v2.0	rno-miR-466c		1.33917	0.236099	1.33917	C
Rodent A v2.0	mmu-miR-466h		1.33917	0.236099	1.33917	C
Rodent A v2.0	mmu-miR-467a		0.914238	0.961798	-1.09381	B
Rodent A v2.0	mmu-miR-467c		0.961759	0.971988	-1.03976	B
Rodent A v2.0	mmu-miR-467d		0.578283	0.322627	-1.72926	B
Rodent A v2.0	mmu-miR-467e		1.58545	0.690536	1.58545	B
Rodent A v2.0	mmu-miR-470		1.33917	0.236099	1.33917	C
Rodent A v2.0	mmu-miR-484		0.922689	0.817398	-1.08379	OKAY
Rodent A v2.0	mmu-miR-486		0.615957	0.538615	-1.62349	OKAY
Rodent A v2.0	mmu-miR-487b		0.957574	0.922549	-1.04431	B
Rodent A v2.0	mmu-miR-489		1.33917	0.236099	1.33917	C
Rodent A v2.0	mmu-miR-491		0.813657	0.89462	-1.22902	B
Rodent A v2.0	mmu-miR-493		1.33917	0.236099	1.33917	C
Rodent A v2.0	mmu-miR-494		2.62024	0.706679	2.62024	A
Rodent A v2.0	mmu-miR-495		1.25774	0.84874	1.25774	B
Rodent A v2.0	mmu-miR-497		2.00484	0.814022	2.00484	OKAY
Rodent A v2.0	mmu-miR-499		1.33917	0.236099	1.33917	C
Rodent A v2.0	mmu-miR-500		1.21758	0.856798	1.21758	B
Rodent A v2.0	mmu-miR-501-3p		1.33917	0.236099	1.33917	C
Rodent A v2.0	mmu-miR-503		0.384283	0.485508	-2.60225	B
Rodent A v2.0	mmu-miR-504		1.33917	0.236099	1.33917	C
Rodent A v2.0	mmu-miR-505		1.33917	0.236099	1.33917	C
Rodent A v2.0	mmu-miR-509-3p		1.25638	0.382345	1.25638	B
Rodent A v2.0	mmu-miR-509-5p		1.33917	0.236099	1.33917	C
Rodent A v2.0	mmu-miR-511		1.33917	0.236099	1.33917	C
Rodent A v2.0	mmu-miR-532-3p		2.00604	0.759212	2.00604	OKAY
Rodent A v2.0	mmu-miR-532-5p		1.403	0.907872	1.403	OKAY
Rodent A v2.0	rno-miR-532-5p		1.09501	0.946964	1.09501	B
Rodent A v2.0	mmu-miR-539		1.68054	0.49223	1.68054	B
Rodent A v2.0	mmu-miR-540-3p		1.33917	0.236099	1.33917	C
Rodent A v2.0	mmu-miR-540-5p		1.33917	0.236099	1.33917	C
Rodent A v2.0	ath-miR159a		1.33917	0.236099	1.33917	C
Rodent A v2.0	mmu-miR-542-3p		1.0795	0.930595	1.0795	B
Rodent A v2.0	mmu-miR-542-5p		0.784149	0.669737	-1.27527	B
Rodent A v2.0	mmu-miR-543		1.27206	0.637601	1.27206	B
Rodent A v2.0	rno-miR-543		1.33917	0.236099	1.33917	C
Rodent A v2.0	mmu-miR-544		1.28086	0.323783	1.28086	B
Rodent A v2.0	mmu-miR-551b		1.33917	0.236099	1.33917	C
Rodent A v2.0	mmu-miR-574-3p		0.837293	0.814522	-1.19433	OKAY
Rodent A v2.0	mmu-miR-582-3p		1.33917	0.236099	1.33917	C
Rodent A v2.0	mmu-miR-582-5p		1.66834	0.0672593	1.66834	B
Rodent A v2.0	mmu-miR-590-5p		1.33917	0.236099	1.33917	C
Rodent A v2.0	mmu-miR-598		1.33917	0.236099	1.33917	C
Rodent A v2.0	rno-miR-598-5p		1.33917	0.236099	1.33917	C
Rodent A v2.0	mmu-miR-615-3p		1.33917	0.236099	1.33917	C
Rodent A v2.0	mmu-miR-615-5p		1.33917	0.236099	1.33917	C
Rodent A v2.0	mmu-miR-654-3p		1.33917	0.236099	1.33917	C
Rodent A v2.0	mmu-miR-654-5p		1.33917	0.236099	1.33917	C
Rodent A v2.0	mmu-miR-665		1.33917	0.236099	1.33917	C
Rodent A v2.0	mmu-miR-666-5p		1.33917	0.236099	1.33917	C
Rodent A v2.0	mmu-miR-669a		0.671052	0.694183	-1.4902	B
Rodent A v2.0	mmu-miR-671-3p		0.890922	0.937878	-1.12243	B
Rodent A v2.0	mmu-miR-672		4.82154	0.263334	4.82154	OKAY
Rodent A v2.0	rno-miR-673		1.33917	0.236099	1.33917	C
Rodent A v2.0	mmu-miR-674		1.10808	0.92954	1.10808	B
Rodent A v2.0	mmu-miR-708		0.453599	0.689919	-2.20459	OKAY
Rodent A v2.0	mmu-miR-741		1.37743	0.434205	1.37743	B
Rodent A v2.0	mmu-miR-742		1.33917	0.236099	1.33917	C
Rodent A v2.0	rno-miR-742		1.33917	0.236099	1.33917	C
Rodent A v2.0	mmu-miR-743b-3p		1.33917	0.236099	1.33917	C
Rodent A v2.0	mmu-miR-743b-5p		1.33917	0.236099	1.33917	C
Rodent A v2.0	mmu-miR-743a		1.33917	0.236099	1.33917	C
Rodent A v2.0	rno-miR-743b		2.09793	0.121736	2.09793	B
Rodent A v2.0	mmu-miR-744		2.18597	0.739783	2.18597	OKAY
Rodent A v2.0	rno-miR-758		1.33917	0.236099	1.33917	C
Rodent A v2.0	rno-miR-760-5p		1.33917	0.236099	1.33917	C
Rodent A v2.0	mmu-miR-770-3p		1.33917	0.236099	1.33917	C
Rodent A v2.0	mmu-miR-802		1.33917	0.236099	1.33917	C
Rodent A v2.0	mmu-miR-871		1.33917	0.236099	1.33917	C
Rodent A v2.0	rno-miR-871		1.33917	0.236099	1.33917	C
Rodent A v2.0	mmu-miR-872		2.45937	0.630811	2.45937	OKAY
Rodent A v2.0	mmu-miR-873		1.33917	0.236099	1.33917	C
Rodent A v2.0	mmu-miR-874		1.33917	0.236099	1.33917	C
Rodent A v2.0	mmu-miR-875-3p		1.33917	0.236099	1.33917	C
Rodent A v2.0	mmu-miR-876-3p		1.33917	0.236099	1.33917	C
Rodent A v2.0	mmu-miR-876-5p		1.33917	0.236099	1.33917	C
Rodent A v2.0	rno-miR-878		1.33917	0.236099	1.33917	C
Rodent A v2.0	mmu-miR-878-5p		1.2667	0.280695	1.2667	B
Rodent A v2.0	mmu-miR-879		1.33917	0.236099	1.33917	C
Rodent A v2.0	mmu-miR-881		2.90134	0.193448	2.90134	B
Rodent A v2.0	rno-miR-881		1.33917	0.236099	1.33917	C
Rodent A v2.0	mmu-miR-883a-3p		1.33917	0.236099	1.33917	C
Rodent A v2.0	mmu-miR-883b-3p		1.33917	0.236099	1.33917	C
Rodent A v2.0	mmu-miR-883a-5p		1.33917	0.236099	1.33917	C
Rodent A v2.0	mmu-miR-125b-3p		0.74428	0.691659	-1.34358	B
Rodent A v2.0	mmu-miR-143		0.712317	0.906275	-1.40387	OKAY
Rodent A v2.0	rno-miR-219-1-3p		1.33917	0.236099	1.33917	C
Rodent A v2.0	rno-miR-219-2-3p		1.33917	0.236099	1.33917	C
Rodent A v2.0	rno-miR-224		1.24736	0.872012	1.24736	B
Rodent A v2.0	mmu-miR-324-3p		0.706177	0.841904	-1.41608	A
Rodent A v2.0	mmu-miR-351		0.20608	0.263172	-4.85248	B
Rodent A v2.0	rno-miR-381		1.61545	0.731517	1.61545	B
Rodent A v2.0	rno-miR-409-5p		1.33917	0.236099	1.33917	C
Rodent A v2.0	rno-miR-450a		1.33917	0.236099	1.33917	C
Rodent A v2.0	mmu-miR-452		1.33917	0.236099	1.33917	C
Rodent A v2.0	mmu-miR-464		1.33917	0.236099	1.33917	C
Rodent A v2.0	mmu-miR-467b		0.332231	0.419063	-3.00996	B
Rodent A v2.0	mmu-miR-468		1.33917	0.236099	1.33917	C
Rodent A v2.0	mmu-miR-469		1.33917	0.236099	1.33917	C
Rodent A v2.0	mmu-miR-488		1.33917	0.236099	1.33917	C
Rodent A v2.0	mmu-miR-490		1.33917	0.236099	1.33917	C
Rodent A v2.0	mmu-miR-496		1.31328	0.270282	1.31328	B
Rodent A v2.0	rno-miR-505		1.33917	0.236099	1.33917	C
Rodent A v2.0	mmu-miR-546		1.96017	0.467152	1.96017	B
Rodent A v2.0	mmu-miR-547		0.341395	0.276348	-2.92916	B
Rodent A v2.0	mmu-miR-652		0.213496	0.386901	-4.68393	OKAY
Rodent A v2.0	mmu-miR-667		0.854106	0.710051	-1.17082	B
Rodent A v2.0	mmu-miR-668		1.33917	0.236099	1.33917	C
Rodent A v2.0	mmu-miR-670		1.33917	0.236099	1.33917	C
Rodent A v2.0	mmu-miR-675-3p		2.24951	0.140026	2.24951	B
Rodent A v2.0	mmu-miR-675-5p		1.33917	0.236099	1.33917	C
Rodent A v2.0	mmu-miR-676		1.60417	0.792839	1.60417	OKAY
Rodent A v2.0	mmu-miR-677		1.63395	0.0658469	1.63395	B
Rodent A v2.0	mmu-miR-679		1.33917	0.236099	1.33917	C
Rodent A v2.0	mmu-miR-680		1.99726	0.343196	1.99726	B
Rodent A v2.0	mmu-miR-682		1.34056	0.882767	1.34056	B
Rodent A v2.0	mmu-miR-683		1.33917	0.236099	1.33917	C
Rodent A v2.0	mmu-miR-684		1.83026	0.0996685	1.83026	B
Rodent A v2.0	mmu-miR-685		3.01515	0.679283	3.01515	OKAY
Rodent A v2.0	mmu-miR-686		1.33917	0.236099	1.33917	C
Rodent A v2.0	mmu-miR-687		0.759814	0.893278	-1.31611	B
Rodent A v2.0	mmu-let-7a		3.36705	0.651251	3.36705	A
Rodent A v2.0	mmu-let-7f		2.06809	0.754705	2.06809	A
Rodent A v2.0	mmu-miR-106b		2.52659	0.755469	2.52659	OKAY
Rodent A v2.0	mmu-miR-155		0.958711	0.889569	-1.04307	OKAY
Rodent A v2.0	mmu-miR-17		1.463	0.874596	1.463	OKAY
Rodent A v2.0	mmu-miR-23a		1.33917	0.236099	1.33917	C
Rodent A v2.0	mmu-miR-29a		1.68674	0.772931	1.68674	OKAY
Rodent A v2.0	mmu-miR-30a		1.73223	0.824898	1.73223	OKAY
Rodent A v2.0	mmu-miR-30e		1.20606	0.875631	1.20606	OKAY
Rodent A v2.0	mmu-miR-31		2.50875	0.688985	2.50875	OKAY
Rodent A v2.0	mmu-miR-34b-3p		0.906357	0.911989	-1.10332	OKAY
Rodent A v2.0	mmu-miR-92a		1.44417	0.860027	1.44417	OKAY
Rodent A v2.0	rno-miR-190b		2.03656	0.865433	2.03656	B
Rodent A v2.0	mmu-miR-129-5p		0.966304	0.937544	-1.03487	B
Rodent A v2.0	mmu-miR-187		0.594709	0.61955	-1.68149	B
Rodent A v2.0	mmu-miR-188-3p		1.33917	0.236099	1.33917	C
Rodent A v2.1	mmu-miR-106a		1.51629	0.865808	1.51629	OKAY
Rodent A v2.2	mmu-miR-188-5p		1.33395	0.891299	1.33395	B
Rodent A v2.3	mmu-miR-302b		2.09562	0.641138	2.09562	B
Rodent A v2.4	mmu-miR-322		0.952951	0.986579	-1.04937	OKAY
Rodent B v3.0	hsa-miR-136#		1.23312	0.491661	1.23312	C
Rodent B v3.0	hsa-miR-30c-1#		1.23312	0.491661	1.23312	C
Rodent B v3.0	hsa-miR-30c-2#		1.23312	0.491661	1.23312	C
Rodent B v3.0	hsa-miR-148a#		1.23312	0.491661	1.23312	C
Rodent B v3.0	hsa-miR-33a#		1.23312	0.491661	1.23312	C
Rodent B v3.0	hsa-miR-93#		1.16494	0.929315	1.16494	OKAY
Rodent B v3.0	hsa-miR-29b-2#		1.5204	0.581921	1.5204	B
Rodent B v3.0	hsa-let-7i#		1.23312	0.491661	1.23312	C
Rodent B v3.0	hsa-miR-15b#		1.23312	0.491661	1.23312	C
Rodent B v3.0	hsa-miR-27b#		0.991923	0.984267	-1.00814	B
Rodent B v3.0	hsa-miR-935		1.23312	0.491661	1.23312	C
Rodent B v3.0	hsa-miR-99b#		0.323378	0.549937	-3.09236	A
Rodent B v3.0	hsa-miR-124#		1.23312	0.491661	1.23312	C
Rodent B v3.0	hsa-miR-127-5p		1.23312	0.491661	1.23312	C
Rodent B v3.0	hsa-miR-9#		1.23312	0.491661	1.23312	C
Rodent B v3.0	hsa-miR-140-3p		0.661925	0.430925	-1.51075	B
Rodent B v3.0	hsa-miR-411#		1.23312	0.491661	1.23312	C
Rodent B v3.0	hsa-miR-149		1.78936	0.820031	1.78936	OKAY
Rodent B v3.0	hsa-miR-378		1.19391	0.933254	1.19391	B
Rodent B v3.0	hsa-miR-200a#		0.803624	0.694619	-1.24436	A
Rodent B v3.0	mmu-miR-10b		2.7131	0.564797	2.7131	B
Rodent B v3.0	hsa-miR-340		1.29183	0.887197	1.29183	B
Rodent B v3.0	hsa-miR-338		1.23312	0.491661	1.23312	C
Rodent B v3.0	hsa-miR-324-3p		0.546863	0.779964	-1.82861	B
Rodent B v3.0	hsa-miR-30e-3p		1.64121	0.648748	1.64121	OKAY
Rodent B v3.0	hsa-miR-30a-3p		1.25698	0.823988	1.25698	OKAY
Rodent B v3.0	hsa-miR-223		1.24125	0.888406	1.24125	OKAY
Rodent B v3.0	hsa-miR-22		6.12756	0.321973	6.12756	B
Rodent B v3.0	hsa-miR-214		2.64781	0.762169	2.64781	OKAY
Rodent B v3.0	hsa-miR-213		1.24753	0.848351	1.24753	B
Rodent B v3.0	hsa-miR-200c		1.23164	0.614893	1.23164	OKAY
Rodent B v3.0	hsa-miR-143		1.40282	0.888392	1.40282	B
Rodent B v3.0	mmu-miR-136	mmu-miR-136-5p	2.04449	0.0420872	2.04449	OKAY
Rodent B v3.0	hsa-miR-299-5p		1.23312	0.491661	1.23312	C
Rodent B v3.0	hsa-miR-412		1.23312	0.491661	1.23312	C
Rodent B v3.0	hsa-miR-425		1.4377	0.749195	1.4377	B
Rodent B v3.0	mmu-miR-295#		0.765632	0.746994	-1.30611	B
Rodent B v3.0	rno-miR-504		1.23312	0.491661	1.23312	C
Rodent B v3.0	mmu-miR-1224		1.23312	0.491661	1.23312	C
Rodent B v3.0	hsa-miR-363#		1.23312	0.491661	1.23312	C
Rodent B v3.0	mmu-miR-217		2.32616	0.160131	2.32616	B
Rodent B v3.0	mmu-miR-291-3p		0.998182	0.99871	-1.00182	B
Rodent B v3.0	mmu-miR-291-5p		1.23312	0.491661	1.23312	C
Rodent B v3.0	mmu-miR-292-3p		1.45651	0.907179	1.45651	OKAY
Rodent B v3.0	mmu-miR-292-5p		1.23312	0.491661	1.23312	C
Rodent B v3.0	mmu-miR-300		1.23312	0.491661	1.23312	C
Rodent B v3.0	mmu-miR-322		0.436004	0.679734	-2.29356	B
Rodent B v3.0	mmu-miR-325		1.23312	0.491661	1.23312	C
Rodent B v3.0	mmu-miR-326		1.23312	0.491661	1.23312	C
Rodent B v3.0	mmu-miR-330		1.23312	0.491661	1.23312	C
Rodent B v3.0	mmu-miR-337		1.77847	0.466461	1.77847	B
Rodent B v3.0	mmu-miR-345		1.51429	0.793035	1.51429	B
Rodent B v3.0	mmu-miR-370		1.23312	0.491661	1.23312	C
Rodent B v3.0	mmu-miR-433-5p		1.23312	0.491661	1.23312	C
Rodent B v3.0	rno-miR-513		1.23312	0.491661	1.23312	C
Rodent B v3.0	hsa-miR-200b		1.28694	0.63136	1.28694	OKAY
Rodent B v3.0	mmu-miR-483		1.23312	0.491661	1.23312	C
Rodent B v3.0	mmu-miR-494		1.23312	0.491661	1.23312	C
Rodent B v3.0	mmu-miR-302b#		1.23312	0.491661	1.23312	C
Rodent B v3.0	mmu-miR-374-5p		0.893085	0.969501	-1.11971	OKAY
Rodent B v3.0	mmu-miR-695		1.23312	0.491661	1.23312	C
Rodent B v3.0	mmu-miR-696		1.02884	0.971496	1.02884	OKAY
Rodent B v3.0	mmu-miR-720		0.929024	0.968015	-1.0764	OKAY
Rodent B v3.0	mmu-miR-698		1.23312	0.491661	1.23312	C
Rodent B v3.0	mmu-miR-700		0.402456	0.493257	-2.48474	B
Rodent B v3.0	mmu-miR-701		1.23312	0.491661	1.23312	C
Rodent B v3.0	mmu-miR-702		1.23312	0.491661	1.23312	C
Rodent B v3.0	mmu-miR-133a#		1.23312	0.491661	1.23312	C
Rodent B v3.0	mmu-miR-706		2.97221	0.760519	2.97221	OKAY
Rodent B v3.0	mmu-miR-710		1.23312	0.491661	1.23312	C
Rodent B v3.0	mmu-miR-711		1.23312	0.491661	1.23312	C
Rodent B v3.0	mmu-miR-713		1.23312	0.491661	1.23312	C
Rodent B v3.0	mmu-miR-715		1.23312	0.491661	1.23312	C
Rodent B v3.0	mmu-miR-717		1.23312	0.491661	1.23312	C
Rodent B v3.0	mmu-miR-718		1.23312	0.491661	1.23312	C
Rodent B v3.0	mmu-miR-721		2.13327	0.413372	2.13327	B
Rodent B v3.0	mmu-miR-690		1.3869	0.940523	1.3869	OKAY
Rodent B v3.0	mmu-miR-691		1.23312	0.491661	1.23312	C
Rodent B v3.0	snoRNA135		5.71806	0.610119	5.71806	OKAY
Rodent B v3.0	mmu-miR-692		1.23312	0.491661	1.23312	C
Rodent B v3.0	mmu-miR-693		1.23312	0.491661	1.23312	C
Rodent B v3.0	mmu-miR-694		2.97522	0.849497	2.97522	OKAY
Rodent B v3.0	mmu-miR-467b		1.41374	0.886071	1.41374	B
Rodent B v3.0	rno-miR-664		1.08846	0.906198	1.08846	OKAY
Rodent B v3.0	rno-miR-20b		1.36694	0.833445	1.36694	B
Rodent B v3.0	rno-miR-20a#		1.23312	0.491661	1.23312	C
Rodent B v3.0	rno-miR-350		1.02373	0.945572	1.02373	B
Rodent B v3.0	rno-miR-489		1.29063	0.776373	1.29063	B
Rodent B v3.0	rno-miR-382#		1.23312	0.491661	1.23312	C
Rodent B v3.0	rno-miR-29c#		0.742746	0.802108	-1.34636	B
Rodent B v3.0	hsa-miR-26b#		0.401342	0.403202	-2.49164	B
Rodent B v3.0	hsa-miR-27a#		0.80247	0.870735	-1.24615	B
Rodent B v3.0	hsa-miR-28-3p		1.23312	0.491661	1.23312	C
Rodent B v3.0	hsa-miR-29a#		1.34079	0.843557	1.34079	B
Rodent B v3.0	mmu-miR-488#		1.23312	0.491661	1.23312	C
Rodent B v3.0	mmu-miR-758		1.23312	0.491661	1.23312	C
Rodent B v3.0	mmu-miR-762		1.23312	0.491661	1.23312	C
Rodent B v3.0	mmu-miR-761		1.3685	0.412663	1.3685	B
Rodent B v3.0	mmu-miR-764-3p		1.23312	0.491661	1.23312	C
Rodent B v3.0	mmu-miR-763		2.16356	0.0606004	2.16356	B
Rodent B v3.0	mmu-miR-759		1.23312	0.491661	1.23312	C
Rodent B v3.0	mmu-miR-693-3p		1.23312	0.491661	1.23312	C
Rodent B v3.0	hsa-miR-23a#		3.0425	0.154839	3.0425	B
Rodent B v3.0	mmu-miR-374#		1.23312	0.491661	1.23312	C
Rodent B v3.0	mmu-miR-804		2.15616	0.296415	2.15616	B
Rodent B v3.0	mmu-miR-805		0.569699	0.169826	-1.75531	OKAY
Rodent B v3.0	mmu-miR-666-3p		1.23312	0.491661	1.23312	C
Rodent B v3.0	mmu-miR-673-3p		5.74971	0.240627	5.74971	B
Rodent B v3.0	mmu-miR-376b#		1.1674	0.912694	1.1674	B
Rodent B v3.0	mmu-miR-146b#		0.76106	0.639387	-1.31396	B
Rodent B v3.0	mmu-miR-742#		1.23312	0.491661	1.23312	C
Rodent B v3.0	mmu-miR-130b#		0.989102	0.991968	-1.01102	B
Rodent B v3.0	mmu-miR-879#		1.23312	0.491661	1.23312	C
Rodent B v3.0	mmu-miR-881#		1.23312	0.491661	1.23312	C
Rodent B v3.0	mmu-miR-196a#		1.20483	0.537287	1.20483	B
Rodent B v3.0	mmu-let-7a#		2.42599	0.540821	2.42599	B
Rodent B v3.0	mmu-let-7c-1#		2.52985	0.196527	2.52985	B
Rodent B v3.0	mmu-miR-327		1.23312	0.491661	1.23312	C
Rodent B v3.0	mmu-miR-376a#		1.23312	0.491661	1.23312	C
Rodent B v3.0	mmu-miR-343		1.23312	0.491661	1.23312	C
Rodent B v3.0	mmu-miR-16#	mmu-miR-16-1-3p	2.20173	0.0149137	2.20173	OKAY
Rodent B v3.0	mmu-miR-18a#		1.07077	0.959713	1.07077	B
Rodent B v3.0	mmu-miR-20a#		1.13502	0.925911	1.13502	B
Rodent B v3.0	mmu-miR-24-2#		0.914773	0.969262	-1.09317	B
Rodent B v3.0	mmu-miR-31#		1.74514	0.781647	1.74514	A
Rodent B v3.0	mmu-miR-92a#		1.23312	0.491661	1.23312	C
Rodent B v3.0	snoRNA202		2.59923	0.755231	2.59923	OKAY
Rodent B v3.0	mmu-miR-29b#		0.554267	0.554009	-1.80419	OKAY
Rodent B v3.0	mmu-miR-30b#		0.739682	0.578566	-1.35193	B
Rodent B v3.0	mmu-miR-322#		0.943985	0.973133	-1.05934	OKAY
Rodent B v3.0	mmu-miR-101a#		1.23312	0.491661	1.23312	C
Rodent B v3.0	mmu-miR-125b#		0.320083	0.293139	-3.12419	B
Rodent B v3.0	mmu-miR-136#		1.23312	0.491661	1.23312	C
Rodent B v3.0	mmu-miR-141#		1.23312	0.491661	1.23312	C
Rodent B v3.0	mmu-miR-145#		1.23312	0.491661	1.23312	C
Rodent B v3.0	mmu-miR-376c#		1.23312	0.491661	1.23312	C
Rodent B v3.0	mmu-miR-20b#		1.23312	0.491661	1.23312	C
Rodent B v3.0	mmu-miR-450a-3p		1.23312	0.491661	1.23312	C
Rodent B v3.0	mmu-miR-101b		1.51536	0.8174	1.51536	OKAY
Rodent B v3.0	mmu-miR-291b-3p		2.02095	0.169102	2.02095	B
Rodent B v3.0	mmu-miR-878-3p		1.42103	0.0686913	1.42103	B
Rodent B v3.0	mmu-miR-872#		1.06634	0.951918	1.06634	OKAY
Rodent B v3.0	mmu-miR-17#		0.965229	0.926931	-1.03602	B
Rodent B v3.0	mmu-miR-19a#		1.23312	0.491661	1.23312	C
Rodent B v3.0	mmu-miR-28#		0.482872	0.663505	-2.07094	B
Rodent B v3.0	mmu-miR-877#		0.816656	0.821009	-1.22451	OKAY
Rodent B v3.0	mmu-miR-212	mmu-miR-212-3p	0.307975	0.00979906	-3.24701	OKAY
Rodent B v3.0	mmu-miR-138#		0.315141	0.131463	-3.17319	OKAY
Rodent B v3.0	mmu-miR-302c#		1.23312	0.491661	1.23312	C
Rodent B v3.0	mmu-miR-483#		1.23312	0.491661	1.23312	C
Rodent B v3.0	mmu-miR-541		0.971618	0.936403	-1.02921	B
Rodent B v3.0	mmu-miR-467e#		2.11666	0.0533762	2.11666	B
Rodent B v3.0	mmu-miR-10b#		6.16822	0.149166	6.16822	B
Rodent B v3.0	mmu-miR-186#		1.29012	0.868016	1.29012	B
Rodent B v3.0	mmu-miR-412		1.23312	0.491661	1.23312	C
Rodent B v3.0	mmu-miR-191#		1.56766	0.520777	1.56766	B
Rodent B v3.0	mmu-miR-193#		1.60372	0.797836	1.60372	B
Rodent B v3.0	mmu-miR-203#		1.23312	0.491661	1.23312	C
Rodent B v3.0	mmu-miR-463#		1.23312	0.491661	1.23312	C
Rodent B v3.0	mmu-miR-34c#		0.422392	0.666449	-2.36747	OKAY
Rodent B v3.0	mmu-miR-466a-3p		1.23312	0.491661	1.23312	C
Rodent B v3.0	mmu-miR-470#		1.4511	0.116801	1.4511	B
Rodent B v3.0	mmu-miR-290-5p		4.4122	0.437872	4.4122	B
Rodent B v3.0	mmu-miR-293#		1.23312	0.491661	1.23312	C
Rodent B v3.0	hsa-miR-455		1.0641	0.958844	1.0641	B
Rodent B v3.0	hsa-miR-493-3p		2.17557	0.0624245	2.17557	B
Rodent B v3.0	hsa-miR-376a#		1.23312	0.491661	1.23312	C
Rodent B v3.0	mmu-let-7d#		1.23312	0.491661	1.23312	C
Rodent B v3.0	mmu-miR-543		1.23312	0.491661	1.23312	C
Rodent B v3.0	mmu-miR-487b		0.827751	0.739785	-1.20809	B
Rodent B v3.0	mmu-miR-1933-5p		1.23312	0.491661	1.23312	C
Rodent B v3.0	mmu-miR-449b		3.25847	0.106023	3.25847	B
Rodent B v3.0	mmu-miR-719		1.23312	0.491661	1.23312	C
Rodent B v3.0	mmu-miR-688		1.23312	0.491661	1.23312	C
Rodent B v3.0	U87		3.61229	0.751313	3.61229	OKAY
Rodent B v3.0	mmu-miR-467a		0.839473	0.959867	-1.19122	OKAY
Rodent B v3.0	mmu-miR-485-3p		1.63332	0.761699	1.63332	B
Rodent B v3.0	mmu-miR-673		0.299141	0.501714	-3.34291	B
Rodent B v3.0	mmu-miR-674#		1.90461	0.752707	1.90461	OKAY
Rodent B v3.0	mmu-miR-676#		1.82586	0.520743	1.82586	B
Rodent B v3.0	mmu-miR-712#		1.23312	0.491661	1.23312	C
Rodent B v3.0	hsa-miR-190b		0.193198	0.234341	-5.17605	B
Rodent B v3.0	hsa-miR-183#		1.98063	0.586788	1.98063	B
Rodent B v3.0	hsa-miR-200c#		1.23312	0.491661	1.23312	C
Rodent B v3.0	hsa-miR-10a#		2.10875	0.359562	2.10875	B
Rodent B v3.0	hsa-miR-214#		1.12686	0.94613	1.12686	B
Rodent B v3.0	hsa-miR-218-2#		1.12511	0.732121	1.12511	B
Rodent B v3.0	hsa-miR-22#		0.977135	0.967503	-1.0234	B
Rodent B v3.0	hsa-miR-30d#		0.752909	0.826469	-1.32818	B
Rodent B v3.0	hsa-miR-431#		1.23312	0.491661	1.23312	C
Rodent B v3.0	hsa-miR-744#		1.83887	0.627081	1.83887	B
Rodent B v3.0	hsa-miR-708#		1.23312	0.491661	1.23312	C
Rodent B v3.0	hsa-miR-106b#		1.56927	0.827852	1.56927	B
Rodent B v3.0	hsa-let-7b#		1.23312	0.491661	1.23312	C
Rodent B v3.0	hsa-let-7e#		2.8519	0.141348	2.8519	B
Rodent B v3.0	mmu-miR-450B-3P		0.954375	0.960653	-1.04781	B
Rodent B v3.0	mmu-miR-712		2.34497	0.823956	2.34497	OKAY
Rodent B v3.0	mmu-miR-465C-5P		1.93479	0.0664881	1.93479	B
Rodent B v3.0	mmu-miR-463		2.10994	0.201875	2.10994	B
Rodent B v3.0	mmu-miR-880		1.23312	0.491661	1.23312	C
Rodent B v3.0	mmu-miR-883B-5P		1.23312	0.491661	1.23312	C
Rodent B v3.0	mmu-miR-181A-2#		1.23312	0.491661	1.23312	C
Rodent B v3.0	mmu-miR-466E-5P		1.23312	0.491661	1.23312	C
Rodent B v3.0	mmu-miR-669E		1.23312	0.491661	1.23312	C
Rodent B v3.0	mmu-miR-1198		0.819266	0.867139	-1.2206	B
Rodent B v3.0	mmu-miR-1193		0.850092	0.668325	-1.17634	B
Rodent B v3.0	mmu-miR-1192		1.23312	0.491661	1.23312	C
Rodent B v3.0	mmu-miR-669D		1.23312	0.491661	1.23312	C
Rodent B v3.0	mmu-miR-467H		1.23312	0.491661	1.23312	C
Rodent B v3.0	mmu-miR-466J		2.61156	0.543187	2.61156	B
Rodent B v3.0	mmu-miR-1195		1.23312	0.491661	1.23312	C
Rodent B v3.0	mmu-miR-1188		2.85862	0.475002	2.85862	B
Rodent B v3.0	mmu-miR-1-2-AS		1.76704	0.00612984	1.76704	OKAY
Rodent B v3.0	mmu-miR-467F		1.36245	0.922353	1.36245	OKAY
Rodent B v3.0	mmu-miR-669H-5P		1.23312	0.491661	1.23312	C
Rodent B v3.0	rno-miR-880		1.23312	0.491661	1.23312	C
Rodent B v3.0	rno-miR-409-3P		1.38955	0.801316	1.38955	B
Rodent B v3.0	rno-miR-146B		0.528031	0.273499	-1.89383	OKAY
Rodent B v3.0	hsa-miR-423-3P		3.48974	0.646255	3.48974	OKAY
Rodent B v3.0	hsa-miR-151-5P		1.77728	0.149129	1.77728	B
Rodent B v3.0	hsa-miR-338-5P		7.56497	0.178071	7.56497	B
Rodent B v3.0	hsa-miR-590-3P		1.23312	0.491661	1.23312	C
Rodent B v3.0	Y1		0.780585	0.861515	-1.28109	B
Rodent B v3.0	hsa-miR-421		0.912249	0.938076	-1.09619	OKAY
Rodent B v3.0	hsa-miR-1197		1.23312	0.491661	1.23312	C
Rodent B v3.0	mmu-miR-471		1.23312	0.491661	1.23312	C
Rodent B v3.0	mmu-miR-770-5p		1.23312	0.491661	1.23312	C
Rodent B v3.0	mmu-miR-882		1.23312	0.491661	1.23312	C
Rodent B v3.0	mmu-miR-299		1.23312	0.491661	1.23312	C
Rodent B v3.0	mmu-miR-300#		1.23312	0.491661	1.23312	C
Rodent B v3.0	mmu-miR-362-5p		0.970872	0.984541	-1.03	B
Rodent B v3.0	mmu-miR-34b-5p		2.2445	0.325174	2.2445	B
Rodent B v3.0	rno-miR-743a		1.52119	0.3723	1.52119	B
Rodent B v3.0	rno-miR-148b-5p		2.24961	0.525172	2.24961	B
Rodent B v3.0	rno-miR-7a#		0.986034	0.984092	-1.01416	OKAY
Rodent B v3.0	rno-miR-99a#		0.708943	0.731499	-1.41055	B
Rodent B v3.0	rno-miR-125b#		0.603615	0.570769	-1.65668	B
Rodent B v3.0	rno-miR-135a#		1.23312	0.491661	1.23312	C
Rodent B v3.0	rno-miR-204#		0.540289	0.78543	-1.85086	B
Rodent B v3.0	rno-miR-24-1#		1.23312	0.491661	1.23312	C
Rodent B v3.0	rno-miR-25#		1.23312	0.491661	1.23312	C
Rodent B v3.0	rno-miR-29b-1#		4.85458	0.224785	4.85458	B
Rodent B v3.0	hsa-miR-189		2.84514	0.121157	2.84514	B
Rodent B v3.0	rno-miR-666		1.23312	0.491661	1.23312	C
Rodent B v3.0	rno-miR-547		1.23312	0.491661	1.23312	C
Rodent B v3.0	mmu-miR-2138		0.334339	0.684605	-2.99097	B
Rodent B v3.0	mmu-miR-767		1.23312	0.491661	1.23312	C
Rodent B v3.0	mmu-miR-2146		1.83612	0.852561	1.83612	OKAY
Rodent B v3.0	rno-miR-105		1.23312	0.491661	1.23312	C
Rodent B v3.0	rno-miR-294		1.23312	0.491661	1.23312	C
Rodent B v3.0	mmu-miR-2183		1.55774	0.799223	1.55774	B
Rodent B v3.0	rno-miR-220		1.23312	0.491661	1.23312	C
Rodent B v3.0	rno-miR-293		1.23312	0.491661	1.23312	C
Rodent B v3.0	rno-miR-632		0.861048	0.982423	-1.16138	OKAY
Rodent B v3.0	mmu-miR-599		1.23312	0.491661	1.23312	C
Rodent B v3.0	mmu-miR-2182		4.33069	0.743255	4.33069	OKAY
Rodent B v3.0	mmu-miR-2134		0.617964	0.77622	-1.61822	OKAY
Rodent B v3.0	rno-miR-653		1.23312	0.491661	1.23312	C
Rodent B v3.0	mmu-miR-2139		1.23312	0.491661	1.23312	C
Rodent B v3.0	rno-miR-465		1.23312	0.491661	1.23312	C
Rodent B v3.0	mmu-miR-2136		1.23312	0.491661	1.23312	C
Rodent B v3.0	mmu-miR-432		1.23312	0.491661	1.23312	C
Rodent B v3.0	rno-miR-711		1.23312	0.491661	1.23312	C
Rodent B v3.0	rno-miR-876		1.23312	0.491661	1.23312	C
Rodent B v3.0	mmu-miR-2135		0.297189	0.701192	-3.36487	A
Rodent B v3.0	hsa-miR-671-5p		1.64147	0.431926	1.64147	B
Rodent B v3.0	hsa-miR-144		0.904586	0.835137	-1.10548	B
Rodent B v3.0	mmu-miR-15a#		0.715973	0.702243	-1.3967	B
Rodent B v3.0	mmu-miR-503#		0.508123	0.462679	-1.96803	A
Rodent B v3.0	mmu-miR-218-1#		0.598266	0.542686	-1.6715	B
Rodent B v3.0	ath-miR159a		1.23312	0.491661	1.23312	C
Rodent B v3.0	mmu-miR-150#		1.23312	0.491661	1.23312	C
Rodent B v3.0	rno-miR-1#		1.23312	0.491661	1.23312	C
Rodent B v3.0	hsa-miR-200b#		1.23312	0.491661	1.23312	C
Rodent B v3.0	hsa-miR-653		1.23312	0.491661	1.23312	C
Rodent B v3.0	mmu-miR-1191		1.08264	0.935714	1.08264	B
Rodent B v3.0	rno-miR-379#		1.23312	0.491661	1.23312	C
Rodent B v3.0	mmu-miR-1904		1.23312	0.491661	1.23312	C
Rodent B v3.0	mmu-miR-1941-3p		1.25478	0.471032	1.25478	B
Rodent B v3.0	mmu-miR-297a#		0.701103	0.581911	-1.42632	B
Rodent B v3.0	mmu-miR-1957		6.8606	0.254013	6.8606	B
Rodent B v3.0	mmu-miR-704		1.83188	0.374845	1.83188	B
Rodent B v3.0	mmu-miR-1274a		7.02352	0.472845	7.02352	OKAY
Rodent B v3.0	mmu-miR-1306		0.673492	0.811509	-1.4848	B
Rodent B v3.0	mmu-miR-1839-3p		0.975736	0.987377	-1.02487	OKAY
Rodent B v3.0	mmu-miR-1839-5p		2.58374	0.603247	2.58374	B
Rodent B v3.0	mmu-miR-1893		1.23312	0.491661	1.23312	C
Rodent B v3.0	mmu-miR-1896		0.469844	0.615066	-2.12837	A
Rodent B v3.0	mmu-miR-1897-3p		1.23312	0.491661	1.23312	C
Rodent B v3.0	mmu-miR-1897-5p		0.339649	0.632445	-2.94422	OKAY
Rodent B v3.0	mmu-miR-1898		1.95938	0.348225	1.95938	B
Rodent B v3.0	mmu-miR-1899		1.23312	0.491661	1.23312	C
Rodent B v3.0	mmu-miR-1900		1.23312	0.491661	1.23312	C
Rodent B v3.0	mmu-miR-1901		0.457381	0.51052	-2.18636	B
Rodent B v3.0	mmu-miR-1902		1.23312	0.491661	1.23312	C
Rodent B v3.0	mmu-miR-1903		1.95248	0.361012	1.95248	B
Rodent B v3.0	mmu-miR-1905		2.66726	0.542237	2.66726	B
Rodent B v3.0	mmu-miR-1927		1.23312	0.491661	1.23312	C
Rodent B v3.0	mmu-miR-1928		1.00529	0.994826	1.00529	B
Rodent B v3.0	mmu-miR-1930		0.931398	0.895469	-1.07366	B
Rodent B v3.0	mmu-miR-1931		1.23312	0.491661	1.23312	C
Rodent B v3.0	mmu-miR-1932		1.23312	0.491661	1.23312	C
Rodent B v3.0	mmu-miR-1933-3p		1.23312	0.491661	1.23312	C
Rodent B v3.0	mmu-miR-1934		1.23312	0.491661	1.23312	C
Rodent B v3.0	mmu-miR-1935		1.23312	0.491661	1.23312	C
Rodent B v3.0	mmu-miR-1936		1.23312	0.491661	1.23312	C
Rodent B v3.0	mmu-miR-1938		1.75169	0.351873	1.75169	B
Rodent B v3.0	mmu-miR-1939		0.923941	0.912442	-1.08232	B
Rodent B v3.0	mmu-miR-1940		2.728	0.181237	2.728	B
Rodent B v3.0	mmu-miR-1941-5p		1.23312	0.491661	1.23312	C
Rodent B v3.0	mmu-miR-1942		1.23312	0.491661	1.23312	C
Rodent B v3.0	mmu-miR-1944		3.00448	0.733297	3.00448	OKAY
Rodent B v3.0	mmu-miR-1945		1.23312	0.491661	1.23312	C
Rodent B v3.0	mmu-miR-1947		1.23312	0.491661	1.23312	C
Rodent B v3.0	mmu-miR-1948		1.42326	0.0660954	1.42326	B
Rodent B v3.0	mmu-miR-1950		1.23312	0.491661	1.23312	C
Rodent B v3.0	mmu-miR-1951		1.4388	0.902084	1.4388	B
Rodent B v3.0	mmu-miR-1952		1.23312	0.491661	1.23312	C
Rodent B v3.0	mmu-miR-1953		1.23312	0.491661	1.23312	C
Rodent B v3.0	mmu-miR-1954		1.24839	0.882472	1.24839	B
Rodent B v3.0	mmu-miR-1958		1.23312	0.491661	1.23312	C
Rodent B v3.0	mmu-miR-1959		2.28348	0.418068	2.28348	B
Rodent B v3.0	mmu-miR-1960		2.35495	0.051675	2.35495	B
Rodent B v3.0	mmu-miR-1962		1.23312	0.491661	1.23312	C
Rodent B v3.0	mmu-miR-1963		1.23312	0.491661	1.23312	C
Rodent B v3.0	mmu-miR-1964		1.23312	0.491661	1.23312	C
Rodent B v3.0	mmu-miR-1965		1.23312	0.491661	1.23312	C
Rodent B v3.0	mmu-miR-1966		1.23312	0.491661	1.23312	C
Rodent B v3.0	mmu-miR-1967		1.23312	0.491661	1.23312	C
Rodent B v3.0	mmu-miR-1968		1.23312	0.491661	1.23312	C
Rodent B v3.0	mmu-miR-1969		0.0835494	0.58333	-11.969	A
Rodent B v3.0	mmu-miR-1970		1.23312	0.491661	1.23312	C
Rodent B v3.0	mmu-miR-1971		2.12243	0.673859	2.12243	B
Rodent B v3.0	mmu-miR-1981		1.23312	0.491661	1.23312	C
Rodent B v3.0	mmu-miR-1982.1		1.79506	0.510422	1.79506	B
Rodent B v3.0	mmu-miR-1982.2		1.38869	0.398033	1.38869	B
Rodent B v3.0	mmu-miR-669l		1.23312	0.491661	1.23312	C
Rodent B v3.0	mmu-miR-669m		1.02599	0.937121	1.02599	B
Rodent B v3.0	mmu-miR-669o		1.23312	0.491661	1.23312	C
Rodent B v3.0	mmu-let-7g#		1.97315	0.662757	1.97315	B
Rodent B v3.0	mmu-miR-466d-5p		1.23312	0.491661	1.23312	C
Rodent B v3.0	hsa-let-7f-1#		1.23312	0.491661	1.23312	C
Rodent B v3.0	mmu-miR-669C		1.23312	0.491661	1.23312	C
Rodent B v3.0	mmu-miR-1186		2.74032	0.518655	2.74032	B
Rodent B v3.0	rno-miR-551B		1.23312	0.491661	1.23312	C
Rodent B v3.0	mmu-miR-302a#		1.23312	0.491661	1.23312	C
Rodent B v3.0	hsa-miR-154#		1.23312	0.491661	1.23312	C
Rodent B v3.0	mmu-miR-1894-5p		1.23312	0.491661	1.23312	C
Rodent B v3.0	mmu-miR-669n		3.68287	0.416886	3.68287	B
Rodent B v3.0	mmu-miR-1961		0.847378	0.756437	-1.18011	B
Rodent B v3.0	mmu-miR-1199		1.23312	0.491661	1.23312	C
Rodent B v3.0	mmu-miR-466k		1.98248	0.630052	1.98248	B
Rodent B v3.0	mmu-miR-1894-3p		0.191862	0.349816	-5.21208	A
Rodent B v3.0	mmu-miR-1937c		0.603623	0.814511	-1.65666	OKAY
Rodent B v3.0	mmu-miR-466g		3.39893	0.403193	3.39893	B
Rodent B v3.0	mmu-miR-1937b		0.665464	0.859722	-1.50271	OKAY
Rodent B v3.0	hsa-miR-196a		1.44362	0.893265	1.44362	OKAY
Rodent B v3.0	hsa-miR-875-5p		0.779267	0.943922	-1.28326	B
Rodent B v3.0	hsa-miR-206		1.65215	0.318493	1.65215	B
Rodent B v3.0	mmu-miR-290		1.23312	0.491661	1.23312	C
Rodent B v3.0	mmu-miR-707		1.23312	0.491661	1.23312	C
Rodent B v3.0	rno-miR-352		3.5758	0.341615	3.5758	B
Rodent B v3.0	mmu-miR-764-5p		1.23312	0.491661	1.23312	C
Rodent B v3.0	hsa-miR-485-5p		1.23312	0.491661	1.23312	C
Rodent B v3.0	mmu-miR-199b		1.52396	0.77732	1.52396	B
Rodent B v3.0	mmu-miR-34b		0.948707	0.906162	-1.05407	B
Rodent B v3.0	mmu-miR-697		1.23312	0.491661	1.23312	C
Rodent B v3.0	rno-miR-7#		1.55557	0.666266	1.55557	OKAY
Rodent B v3.0	mmu-miR-501		1.23312	0.491661	1.23312	C
Rodent B v3.0	mmu-miR-592		1.9537	0.323643	1.9537	B
Rodent B v3.0	mmu-miR-21#		1.41644	0.842128	1.41644	B
Rodent B v3.0	mmu-miR-466b-3-3p		1.45338	0.488897	1.45338	B
Rodent B v3.0	mmu-miR-294#		1.23312	0.491661	1.23312	C
Rodent B v3.0	mmu-miR-1194		1.23312	0.491661	1.23312	C
Rodent B v3.0	mmu-miR-669G		1.23312	0.491661	1.23312	C
Rodent B v3.0	mmu-miR-1943		1.23312	0.491661	1.23312	C
Rodent B v3.0	mmu-miR-1949		4.01541	0.49858	4.01541	B
Rodent B v3.0	mmu-miR-1956		5.09816	0.229728	5.09816	B
Rodent B v3.0	mmu-miR-1906		1.23312	0.491661	1.23312	C
Rodent B v3.0	mmu-miR-1946a		1.23312	0.491661	1.23312	C
