# Supplementary material for: Effect of Vitrification on the MicroRNA Transcriptome in Mouse Blastocysts
Source: PLoS One. 2015 Apr 8;10(4):e0123451. doi: 10.1371/journal.pone.0123451 (PMC4390370; doi:10.1371/journal.pone.0123451)
Supplement: S2 Table — (XLS) [file pone.0123451.s002.xls]

## Sheet: target_prediction
miRNA	Gene symbol
mmu-miR-199a-5p	Taf9b
mmu-miR-199a-5p	Itga8
mmu-miR-199a-5p	Ralgapa1
mmu-miR-199a-5p	Epb4.1l1
mmu-miR-199a-5p	Rtn3
mmu-miR-199a-5p	Git1
mmu-miR-199a-5p	Zfp238
mmu-miR-199a-5p	Cpsf6
mmu-miR-199a-5p	Nufip2
mmu-miR-199a-5p	Larp4
mmu-miR-199a-5p	Hmcn1
mmu-miR-199a-5p	Btbd3
mmu-miR-199a-5p	Sox6
mmu-miR-199a-5p	Zbtb43
mmu-miR-199a-5p	Pik3cd
mmu-miR-199a-5p	Gm608
mmu-miR-199a-5p	Gm14288
mmu-miR-199a-5p	Gm98
mmu-miR-199a-5p	Zfp872
mmu-miR-199a-5p	Adamts17
mmu-miR-199a-5p	Ets1
mmu-miR-199a-5p	Rnf38
mmu-miR-199a-5p	Zfp808
mmu-miR-199a-5p	Ivns1abp
mmu-miR-199a-5p	Arhgap12
mmu-miR-199a-5p	Ung
mmu-miR-199a-5p	Akap1
mmu-miR-199a-5p	Rorb
mmu-miR-199a-5p	Traf3
mmu-miR-199a-5p	Ncoa2
mmu-miR-199a-5p	Myo1c
mmu-miR-199a-5p	Xpot
mmu-miR-199a-5p	Grik3
mmu-miR-199a-5p	Ipo8
mmu-miR-199a-5p	Pogk
mmu-miR-199a-5p	Slc11a2
mmu-miR-199a-5p	Pax3
mmu-miR-199a-5p	Sirt1
mmu-miR-199a-5p	Pvrl2
mmu-miR-199a-5p	Ikbkb
mmu-miR-199a-5p	Als2
mmu-miR-199a-5p	Celf2
mmu-miR-199a-5p	Rgs17
mmu-miR-199a-5p	Myef2
mmu-miR-199a-5p	Fzd6
mmu-miR-199a-5p	Ttbk1
mmu-miR-199a-5p	Gm3604
mmu-miR-199a-5p	Ntng1
mmu-miR-199a-5p	Clk2
mmu-miR-199a-5p	Wnt7b
mmu-miR-199a-5p	Map3k12
mmu-miR-199a-5p	Atp13a2
mmu-miR-199a-5p	Klhl29
mmu-miR-199a-5p	Znf512b
mmu-miR-199a-5p	Sh3pxd2a
mmu-miR-199a-5p	Rfx3
mmu-miR-199a-5p	Zkscan5
mmu-miR-199a-5p	Usp19
mmu-miR-199a-5p	Ppfibp1
mmu-miR-199a-5p	2700078E11Rik
mmu-miR-199a-5p	Flrt3
mmu-miR-199a-5p	Mtap1a
mmu-miR-199a-5p	Smarca4
mmu-miR-199a-5p	Etohi1
mmu-miR-199a-5p	Zfp516
mmu-miR-199a-5p	Slc25a13
mmu-miR-199a-5p	Grb10
mmu-miR-199a-5p	Dlg3
mmu-miR-199a-5p	Afap1l2
mmu-miR-199a-5p	Prdm16
mmu-miR-199a-5p	Adamtsl3
mmu-miR-199a-5p	Magt1
mmu-miR-199a-5p	Dlc1
mmu-miR-199a-5p	Sulf1
mmu-miR-199a-5p	Ddr1
mmu-miR-199a-5p	1700021K19Rik
mmu-miR-199a-5p	Gm1078
mmu-miR-199a-5p	Reep2
mmu-miR-199a-5p	Yipf2
mmu-miR-199a-5p	Mtap4
mmu-miR-199a-5p	Cav1
mmu-miR-199a-5p	Acvr2a
mmu-miR-199a-5p	Arf6
mmu-miR-199a-5p	Atp1b3
mmu-miR-199a-5p	Hrk
mmu-miR-199a-5p	Btg1
mmu-miR-199a-5p	Cbl
mmu-miR-199a-5p	Clcn3
mmu-miR-199a-5p	Clock
mmu-miR-199a-5p	Etv6
mmu-miR-199a-5p	Acsl1
mmu-miR-199a-5p	Fzd4
mmu-miR-199a-5p	Ganab
mmu-miR-199a-5p	Gcnt2
mmu-miR-199a-5p	Thumpd3
mmu-miR-199a-5p	Il2ra
mmu-miR-199a-5p	Junb
mmu-miR-199a-5p	Kif1b
mmu-miR-199a-5p	Kpna4
mmu-miR-199a-5p	Lrrfip1
mmu-miR-199a-5p	Ltk
mmu-miR-199a-5p	Abcc1
mmu-miR-199a-5p	Nfe2l1
mmu-miR-199a-5p	Nlk
mmu-miR-199a-5p	Npas2
mmu-miR-199a-5p	Nsf
mmu-miR-199a-5p	Serpine1
mmu-miR-199a-5p	Plxna2
mmu-miR-199a-5p	Ppargc1a
mmu-miR-199a-5p	Rad23b
mmu-miR-199a-5p	Sat1
mmu-miR-199a-5p	St8sia2
mmu-miR-199a-5p	Slc2a4
mmu-miR-199a-5p	Snn
mmu-miR-199a-5p	Tgfb2
mmu-miR-199a-5p	Ucp3
mmu-miR-199a-5p	Vcl
mmu-miR-199a-5p	Wnt7a
mmu-miR-199a-5p	Ap1g1
mmu-miR-199a-5p	Runx1t1
mmu-miR-199a-5p	Celsr1
mmu-miR-199a-5p	Ddx3x
mmu-miR-199a-5p	Epha7
mmu-miR-199a-5p	Fut9
mmu-miR-199a-5p	Gdap2
mmu-miR-199a-5p	Gm2a
mmu-miR-199a-5p	Gng5
mmu-miR-199a-5p	Hif1a
mmu-miR-199a-5p	Hipk2
mmu-miR-199a-5p	Klf12
mmu-miR-199a-5p	Mafb
mmu-miR-199a-5p	Lamc1
mmu-miR-199a-5p	Large
mmu-miR-199a-5p	M6pr
mmu-miR-199a-5p	Mab21l1
mmu-miR-199a-5p	Mgat3
mmu-miR-199a-5p	Mllt4
mmu-miR-199a-5p	Nsg1
mmu-miR-199a-5p	Pou3f1
mmu-miR-199a-5p	Pxn
mmu-miR-199a-5p	Rlim
mmu-miR-199a-5p	Ncor1
mmu-miR-199a-5p	Lin7c
mmu-miR-199a-5p	Zfp148
mmu-miR-199a-5p	Zfp59
mmu-miR-199a-5p	Arih2
mmu-miR-199a-5p	Ddx3y
mmu-miR-199a-5p	Hapln1
mmu-miR-199a-5p	Podxl
mmu-miR-199a-5p	Abcc5
mmu-miR-199a-5p	Kl
mmu-miR-199a-5p	Rnf11
mmu-miR-199a-5p	Pnpla6
mmu-miR-199a-5p	Zscan12
mmu-miR-199a-5p	Caprin1
mmu-miR-199a-5p	Txnl1
mmu-miR-199a-5p	Col5a3
mmu-miR-199a-5p	Tbc1d8
mmu-miR-199a-5p	Extl3
mmu-miR-199a-5p	Slc23a2
mmu-miR-199a-5p	Usp27x
mmu-miR-199a-5p	Tspan5
mmu-miR-199a-5p	Mpp5
mmu-miR-199a-5p	Tspan6
mmu-miR-199a-5p	Gsk3b
mmu-miR-199a-5p	Dnajb5
mmu-miR-199a-5p	Ccnl1
mmu-miR-199a-5p	Bcam
mmu-miR-199a-5p	Jmy
mmu-miR-199a-5p	Ppp1r1a
mmu-miR-199a-5p	Stk4
mmu-miR-199a-5p	Pvrl1
mmu-miR-199a-5p	Tmod1
mmu-miR-199a-5p	Map3k11
mmu-miR-199a-5p	Myh9
mmu-miR-199a-5p	Ubap1
mmu-miR-199a-5p	Wnt2
mmu-miR-199a-5p	Fam188a
mmu-miR-199a-5p	Yaf2
mmu-miR-199a-5p	Hdhd3
mmu-miR-199a-5p	Sun1
mmu-miR-199a-5p	Fam107b
mmu-miR-199a-5p	Tab3
mmu-miR-199a-5p	Zfp474
mmu-miR-199a-5p	Ppp1r2
mmu-miR-199a-5p	Appbp2
mmu-miR-199a-5p	Ccdc43
mmu-miR-199a-5p	Atg12
mmu-miR-199a-5p	Fgfr1op2
mmu-miR-199a-5p	Slc25a37
mmu-miR-199a-5p	Itgb3bp
mmu-miR-199a-5p	Plxnd1
mmu-miR-199a-5p	Cgnl1
mmu-miR-199a-5p	Zdhhc21
mmu-miR-199a-5p	Pomgnt1
mmu-miR-199a-5p	Zfp579
mmu-miR-199a-5p	Agpat5
mmu-miR-199a-5p	Manba
mmu-miR-199a-5p	Naa40
mmu-miR-199a-5p	Dram1
mmu-miR-199a-5p	Zfp654
mmu-miR-199a-5p	Pan3
mmu-miR-199a-5p	Scamp1
mmu-miR-199a-5p	Akap13
mmu-miR-199a-5p	Zmym2
mmu-miR-199a-5p	Atxn3
mmu-miR-199a-5p	A930001N09Rik
mmu-miR-199a-5p	Wdr76
mmu-miR-199a-5p	Rab27b
mmu-miR-199a-5p	Rad54l2
mmu-miR-199a-5p	Smarcd1
mmu-miR-199a-5p	Cecr6
mmu-miR-199a-5p	Zfp91
mmu-miR-199a-5p	Rheb
mmu-miR-199a-5p	Naa15
mmu-miR-199a-5p	Slc24a3
mmu-miR-199a-5p	Gpr124
mmu-miR-199a-5p	Srgap3
mmu-miR-199a-5p	Cstf2
mmu-miR-199a-5p	Tm9sf3
mmu-miR-199a-5p	Zfp617
mmu-miR-199a-5p	Vps26a
mmu-miR-199a-5p	Fam108c
mmu-miR-199a-5p	Hdlbp
mmu-miR-199a-5p	Pppde2
mmu-miR-199a-5p	Med9
mmu-miR-199a-5p	Rassf3
mmu-miR-199a-5p	Rbm47
mmu-miR-199a-5p	Atxn7
mmu-miR-199a-5p	Hectd1
mmu-miR-199a-5p	Taok1
mmu-miR-199a-5p	Ppp1r1b
mmu-miR-199a-5p	Slc35a3
mmu-miR-199a-5p	Arrb2
mmu-miR-199a-5p	BC017647
mmu-miR-199a-5p	Csdc2
mmu-miR-199a-5p	Ranbp10
mmu-miR-199a-5p	Mgat4b
mmu-miR-199a-5p	St6gal1
mmu-miR-199a-5p	Cdca7l
mmu-miR-199a-5p	Zfp740
mmu-miR-199a-5p	Eif2c1
mmu-miR-199a-5p	Ipo9
mmu-miR-199a-5p	Vgll2
mmu-miR-199a-5p	Hlf
mmu-miR-199a-5p	Lrp4
mmu-miR-199a-5p	Phf20
mmu-miR-199a-5p	Zmpste24
mmu-miR-199a-5p	Grlf1
mmu-miR-199a-5p	4931406P16Rik
mmu-miR-199a-5p	Csgalnact1
mmu-miR-199a-5p	Rspo2
mmu-miR-199a-5p	Ccnj
mmu-miR-199a-5p	Parp12
mmu-miR-199a-5p	Tox3
mmu-miR-199a-5p	Serpina5
mmu-miR-199a-5p	6720489N17Rik
mmu-miR-199a-5p	Wdr44
mmu-miR-199a-5p	Fam125b
mmu-miR-199a-5p	Hspa12a
mmu-miR-199a-5p	Arid2
mmu-miR-199a-5p	Ston2
mmu-miR-199a-5p	B3gnt1
mmu-miR-199a-5p	Zfp747
mmu-miR-199a-5p	Rab9b
mmu-miR-199a-5p	Adrbk2
mmu-miR-199a-5p	Ubn2
mmu-miR-199a-5p	Micall1
mmu-miR-199a-5p	Dnajc5g
mmu-miR-199a-5p	Rgma
mmu-miR-199a-5p	Slc35e1
mmu-miR-199a-5p	Plekhh1
mmu-miR-199a-5p	Aftph
mmu-miR-199a-5p	Gprc5a
mmu-miR-199a-5p	Ppp1r9a
mmu-miR-199a-5p	Fam19a2
mmu-miR-199a-5p	Spred3
mmu-miR-199a-5p	Fsd1
mmu-miR-199a-5p	Tspan18
mmu-miR-199a-5p	Qrfp
mmu-miR-199a-5p	Tmem63b
mmu-miR-199a-5p	Snph
mmu-miR-199a-5p	Eif5b
mmu-miR-199a-5p	C030039L03Rik
mmu-miR-199a-5p	Trim67
mmu-miR-199a-5p	Bend3
mmu-miR-199a-5p	Zfp781
mmu-miR-199a-5p	Wdtc1
mmu-miR-199a-5p	Ece1
mmu-miR-199a-5p	Ccdc120
mmu-miR-199a-5p	Ninl
mmu-miR-199a-5p	Zfp870
mmu-miR-329-3p	Hecw2
mmu-miR-329-3p	Pcdhac1
mmu-miR-329-3p	Pcdhac2
mmu-miR-329-3p	Tardbp
mmu-miR-329-3p	Mtus1
mmu-miR-329-3p	Zfp238
mmu-miR-329-3p	Ankrd6
mmu-miR-329-3p	5730409E04Rik
mmu-miR-329-3p	Maml2
mmu-miR-329-3p	Nufip2
mmu-miR-329-3p	Btbd3
mmu-miR-329-3p	Pik3cd
mmu-miR-329-3p	Prr7
mmu-miR-329-3p	Mll2
mmu-miR-329-3p	D17Wsu92e
mmu-miR-329-3p	Shb
mmu-miR-329-3p	Tnfaip8l3
mmu-miR-329-3p	Akap2
mmu-miR-329-3p	Agap1
mmu-miR-329-3p	Capzb
mmu-miR-329-3p	Kif5a
mmu-miR-329-3p	Negr1
mmu-miR-329-3p	Dlgap4
mmu-miR-329-3p	Lhx9
mmu-miR-329-3p	Cadps
mmu-miR-329-3p	Fzd5
mmu-miR-329-3p	Zfx
mmu-miR-329-3p	Aff1
mmu-miR-329-3p	Znrf3
mmu-miR-329-3p	Zc3h7b
mmu-miR-329-3p	Ppfia4
mmu-miR-329-3p	Hipk3
mmu-miR-329-3p	Llgl1
mmu-miR-329-3p	Mcf2l
mmu-miR-329-3p	Rnf152
mmu-miR-329-3p	Gab2
mmu-miR-329-3p	2010109K11Rik
mmu-miR-329-3p	Baiap3
mmu-miR-329-3p	Prkacb
mmu-miR-329-3p	Klhl29
mmu-miR-329-3p	Papd5
mmu-miR-329-3p	Rnf165
mmu-miR-329-3p	Asxl3
mmu-miR-329-3p	Krit1
mmu-miR-329-3p	Mtap1a
mmu-miR-329-3p	Dclk1
mmu-miR-329-3p	Trp53inp1
mmu-miR-329-3p	Slc43a2
mmu-miR-329-3p	Atxn1
mmu-miR-329-3p	Vsx2
mmu-miR-329-3p	Elovl3
mmu-miR-329-3p	Crmp1
mmu-miR-329-3p	Pcdha4
mmu-miR-329-3p	Pcdha6
mmu-miR-329-3p	Csnk2a1
mmu-miR-329-3p	Dnmt3a
mmu-miR-329-3p	Mapre1
mmu-miR-329-3p	Gabrb2
mmu-miR-329-3p	Inhbb
mmu-miR-329-3p	Mapkapk2
mmu-miR-329-3p	Phb
mmu-miR-329-3p	Phox2b
mmu-miR-329-3p	Pten
mmu-miR-329-3p	Ptprj
mmu-miR-329-3p	Rgs2
mmu-miR-329-3p	Strbp
mmu-miR-329-3p	Slc6a6
mmu-miR-329-3p	Thrb
mmu-miR-329-3p	Vamp2
mmu-miR-329-3p	Adam17
mmu-miR-329-3p	Adra2b
mmu-miR-329-3p	Cask
mmu-miR-329-3p	Pcdha7
mmu-miR-329-3p	Pcdha5
mmu-miR-329-3p	Pcdha11
mmu-miR-329-3p	Pcdha10
mmu-miR-329-3p	Dnm1
mmu-miR-329-3p	Ebf2
mmu-miR-329-3p	Hipk1
mmu-miR-329-3p	Smad2
mmu-miR-329-3p	Mafg
mmu-miR-329-3p	Mgat3
mmu-miR-329-3p	Ptpn1
mmu-miR-329-3p	Slc8a1
mmu-miR-329-3p	Usf2
mmu-miR-329-3p	Ikzf2
mmu-miR-329-3p	Fxr2
mmu-miR-329-3p	Esrrg
mmu-miR-329-3p	Lifr
mmu-miR-329-3p	Sema6b
mmu-miR-329-3p	Kdm5c
mmu-miR-329-3p	Tcte1
mmu-miR-329-3p	Actr1a
mmu-miR-329-3p	Blcap
mmu-miR-329-3p	Slc5a3
mmu-miR-329-3p	Plxnc1
mmu-miR-329-3p	Rgs3
mmu-miR-329-3p	Ptbp2
mmu-miR-329-3p	Rbpms
mmu-miR-329-3p	Cbln3
mmu-miR-329-3p	Tob2
mmu-miR-329-3p	Tesc
mmu-miR-329-3p	Pappa
mmu-miR-329-3p	Sh3rf1
mmu-miR-329-3p	Il21
mmu-miR-329-3p	Dusp10
mmu-miR-329-3p	Pmepa1
mmu-miR-329-3p	Mcam
mmu-miR-329-3p	Ptplb
mmu-miR-329-3p	Gdpd2
mmu-miR-329-3p	Mrps25
mmu-miR-329-3p	Serbp1
mmu-miR-329-3p	Shisa5
mmu-miR-329-3p	Ola1
mmu-miR-329-3p	Bambi
mmu-miR-329-3p	Slc39a13
mmu-miR-329-3p	Ociad2
mmu-miR-329-3p	Mllt3
mmu-miR-329-3p	Tns1
mmu-miR-329-3p	Zfp655
mmu-miR-329-3p	Cltb
mmu-miR-329-3p	Chd5
mmu-miR-329-3p	Rnf19b
mmu-miR-329-3p	Klhl24
mmu-miR-329-3p	Bri3bp
mmu-miR-329-3p	Bcl7a
mmu-miR-329-3p	Brd8
mmu-miR-329-3p	Zfhx4
mmu-miR-329-3p	Gigyf1
mmu-miR-329-3p	Naa15
mmu-miR-329-3p	Pcdha1
mmu-miR-329-3p	Pnpla3
mmu-miR-329-3p	Srgap3
mmu-miR-329-3p	Eri3
mmu-miR-329-3p	Psip1
mmu-miR-329-3p	Trip12
mmu-miR-329-3p	Zc3h10
mmu-miR-329-3p	Dusp22
mmu-miR-329-3p	Socs7
mmu-miR-329-3p	Pcdha9
mmu-miR-329-3p	Pcdha3
mmu-miR-329-3p	Pcdha12
mmu-miR-329-3p	Phf21a
mmu-miR-329-3p	2900011O08Rik
mmu-miR-329-3p	Tnrc6b
mmu-miR-329-3p	Zdhhc5
mmu-miR-329-3p	Appl1
mmu-miR-329-3p	6430527G18Rik
mmu-miR-329-3p	Rabgap1
mmu-miR-329-3p	Csnk1g3
mmu-miR-329-3p	Kctd11
mmu-miR-329-3p	Zfp740
mmu-miR-329-3p	Pde5a
mmu-miR-329-3p	Fam13a
mmu-miR-329-3p	Spata2
mmu-miR-329-3p	Cldnd1
mmu-miR-329-3p	Larp4b
mmu-miR-329-3p	Slc39a10
mmu-miR-329-3p	Adamts4
mmu-miR-329-3p	Rgp1
mmu-miR-329-3p	Alkbh5
mmu-miR-329-3p	Mgat4a
mmu-miR-329-3p	Prr12
mmu-miR-329-3p	Celf6
mmu-miR-329-3p	Dennd5b
mmu-miR-329-3p	Fhod1
mmu-miR-329-3p	Erc2
mmu-miR-329-3p	Unc45b
mmu-miR-329-3p	Egflam
mmu-miR-329-3p	Kcns2
mmu-miR-329-3p	Arhgap11a
mmu-miR-329-3p	Zfyve1
mmu-miR-329-3p	Rgag4
mmu-miR-329-3p	Wipf2
mmu-miR-329-3p	Pcdha2
mmu-miR-329-3p	Bahcc1
mmu-miR-329-3p	Pcdha8
mmu-miR-329-3p	Dtna
mmu-miR-136-5p	Plekha8
mmu-miR-136-5p	Gm5567
mmu-miR-136-5p	Cxxc4
mmu-miR-136-5p	Ensa
mmu-miR-136-5p	Nova2
mmu-miR-136-5p	Smg1
mmu-miR-136-5p	C77080
mmu-miR-136-5p	Naa11
mmu-miR-136-5p	Fam120a
mmu-miR-136-5p	Cntn5
mmu-miR-136-5p	Jhdm1d
mmu-miR-136-5p	Gm5465
mmu-miR-136-5p	Gm6377
mmu-miR-136-5p	Rbms2
mmu-miR-136-5p	Zfhx2
mmu-miR-136-5p	Slc7a2
mmu-miR-136-5p	Raph1
mmu-miR-136-5p	Mink1
mmu-miR-136-5p	Tnpo1
mmu-miR-136-5p	C77370
mmu-miR-136-5p	Srsf1
mmu-miR-136-5p	Ret
mmu-miR-136-5p	Zfp710
mmu-miR-136-5p	2310014H01Rik
mmu-miR-136-5p	Tmem9
mmu-miR-136-5p	Mdm1
mmu-miR-136-5p	Zbtb5
mmu-miR-136-5p	Tubgcp6
mmu-miR-136-5p	Trpc4ap
mmu-miR-136-5p	Mapk9
mmu-miR-136-5p	Pwwp2a
mmu-miR-136-5p	Kalrn
mmu-miR-136-5p	Snrk
mmu-miR-136-5p	Trim66
mmu-miR-136-5p	2700078E11Rik
mmu-miR-136-5p	Shisa9
mmu-miR-136-5p	Cpeb2
mmu-miR-136-5p	Mfap3l
mmu-miR-136-5p	Prdm16
mmu-miR-136-5p	Wnk1
mmu-miR-136-5p	Dclk1
mmu-miR-136-5p	Yes1
mmu-miR-136-5p	Slc7a3
mmu-miR-136-5p	Cbl
mmu-miR-136-5p	Cbx4
mmu-miR-136-5p	Cpd
mmu-miR-136-5p	E2f1
mmu-miR-136-5p	Elk1
mmu-miR-136-5p	Fzd4
mmu-miR-136-5p	Mtpn
mmu-miR-136-5p	Il1rap
mmu-miR-136-5p	Mtf1
mmu-miR-136-5p	Nbl1
mmu-miR-136-5p	Nfib
mmu-miR-136-5p	Ppargc1a
mmu-miR-136-5p	Ppt1
mmu-miR-136-5p	Rgs4
mmu-miR-136-5p	Map2k4
mmu-miR-136-5p	Sgpl1
mmu-miR-136-5p	St8sia2
mmu-miR-136-5p	Slc12a2
mmu-miR-136-5p	Tfam
mmu-miR-136-5p	Tgfb2
mmu-miR-136-5p	Zic3
mmu-miR-136-5p	Bcl2
mmu-miR-136-5p	Bcl7b
mmu-miR-136-5p	Ccnd2
mmu-miR-136-5p	Cd24a
mmu-miR-136-5p	Eya1
mmu-miR-136-5p	Gng3
mmu-miR-136-5p	Pdpn
mmu-miR-136-5p	Igfbp5
mmu-miR-136-5p	Phex
mmu-miR-136-5p	Prlr
mmu-miR-136-5p	Rad51
mmu-miR-136-5p	Rad51l3
mmu-miR-136-5p	Tbx6
mmu-miR-136-5p	Mid2
mmu-miR-136-5p	Esrrg
mmu-miR-136-5p	Slc7a11
mmu-miR-136-5p	Gdf6
mmu-miR-136-5p	Nrk
mmu-miR-136-5p	Npas3
mmu-miR-136-5p	Extl3
mmu-miR-136-5p	Ap3m1
mmu-miR-136-5p	Cbln1
mmu-miR-136-5p	Ncs1
mmu-miR-136-5p	Rybp
mmu-miR-136-5p	Mtch2
mmu-miR-136-5p	Mllt11
mmu-miR-136-5p	Son
mmu-miR-136-5p	Sorcs1
mmu-miR-136-5p	Xpo7
mmu-miR-136-5p	Stt3b
mmu-miR-136-5p	Synj2bp
mmu-miR-136-5p	Chchd1
mmu-miR-136-5p	Zfp606
mmu-miR-136-5p	Samd8
mmu-miR-136-5p	Stx17
mmu-miR-136-5p	Fam122a
mmu-miR-136-5p	Ino80
mmu-miR-136-5p	Mobkl1a
mmu-miR-136-5p	Srrm4
mmu-miR-136-5p	Prpf4
mmu-miR-136-5p	Mllt3
mmu-miR-136-5p	Glipr2
mmu-miR-136-5p	Psd3
mmu-miR-136-5p	Dlgap1
mmu-miR-136-5p	Syde1
mmu-miR-136-5p	Dcaf7
mmu-miR-136-5p	Rpusd4
mmu-miR-136-5p	Gcnt3
mmu-miR-136-5p	Rbm33
mmu-miR-136-5p	Dis3
mmu-miR-136-5p	Rgs7bp
mmu-miR-136-5p	Zfp449
mmu-miR-136-5p	Hspa13
mmu-miR-136-5p	Zcchc14
mmu-miR-136-5p	Tm9sf3
mmu-miR-136-5p	Dcp1a
mmu-miR-136-5p	Fbxl14
mmu-miR-136-5p	Psme4
mmu-miR-136-5p	Prom2
mmu-miR-136-5p	Phf21a
mmu-miR-136-5p	Braf
mmu-miR-136-5p	Etf1
mmu-miR-136-5p	Ncoa5
mmu-miR-136-5p	Crebzf
mmu-miR-136-5p	Tmem185b
mmu-miR-136-5p	Zbtb6
mmu-miR-136-5p	Syne1
mmu-miR-136-5p	Irak2
mmu-miR-136-5p	Rap2c
mmu-miR-136-5p	Cntrob
mmu-miR-136-5p	Tmem44
mmu-miR-136-5p	Patl1
mmu-miR-136-5p	Fam63b
mmu-miR-136-5p	Frem2
mmu-miR-136-5p	Tstd2
mmu-miR-136-5p	Rpgrip1l
mmu-miR-136-5p	Ubtd2
mmu-miR-136-5p	Impg2
mmu-miR-136-5p	Rnf139
mmu-miR-136-5p	Mex3b
mmu-miR-136-5p	Ap4e1
mmu-miR-136-5p	Wdr43
mmu-miR-136-5p	Exph5
mmu-miR-136-5p	Bptf
mmu-miR-136-5p	Usp37
mmu-miR-136-5p	Lrrc58
mmu-miR-136-5p	Myo3b
mmu-miR-136-5p	Arhgef15
mmu-miR-136-5p	Atmin
mmu-miR-136-5p	Dixdc1
mmu-miR-136-5p	Zfp827
mmu-miR-136-5p	Nanos1
mmu-miR-136-5p	Radil
mmu-miR-136-5p	Tmem56
mmu-miR-136-5p	Tanc2
mmu-miR-136-5p	B230219D22Rik
mmu-miR-136-5p	Tet3
mmu-miR-136-5p	Paqr9
mmu-miR-136-5p	Uggt1
mmu-miR-136-5p	Tmtc1
mmu-miR-16-1-3p	Hecw2
mmu-miR-16-1-3p	Eea1
mmu-miR-16-1-3p	Senp7
mmu-miR-16-1-3p	Hps5
mmu-miR-16-1-3p	Cxcl12
mmu-miR-16-1-3p	E2f8
mmu-miR-16-1-3p	Pja2
mmu-miR-16-1-3p	Spag9
mmu-miR-16-1-3p	Usp32
mmu-miR-16-1-3p	Plekhg1
mmu-miR-16-1-3p	Cdc42bpa
mmu-miR-16-1-3p	Fubp3
mmu-miR-16-1-3p	Thoc2
mmu-miR-16-1-3p	A830080D01Rik
mmu-miR-16-1-3p	Gm98
mmu-miR-16-1-3p	Acsl4
mmu-miR-16-1-3p	Mef2a
mmu-miR-16-1-3p	Ppp2r1b
mmu-miR-16-1-3p	Ank2
mmu-miR-16-1-3p	Ccne2
mmu-miR-16-1-3p	Ets1
mmu-miR-16-1-3p	Rnpc3
mmu-miR-16-1-3p	Myo6
mmu-miR-16-1-3p	Arhgap12
mmu-miR-16-1-3p	Eif4g2
mmu-miR-16-1-3p	Tet2
mmu-miR-16-1-3p	Golga7
mmu-miR-16-1-3p	Zfx
mmu-miR-16-1-3p	Traf3
mmu-miR-16-1-3p	Med14
mmu-miR-16-1-3p	Cbx5
mmu-miR-16-1-3p	Nrp2
mmu-miR-16-1-3p	Scn8a
mmu-miR-16-1-3p	Srsf1
mmu-miR-16-1-3p	Bcl11b
mmu-miR-16-1-3p	Med13
mmu-miR-16-1-3p	Ppig
mmu-miR-16-1-3p	Myst3
mmu-miR-16-1-3p	Grm5
mmu-miR-16-1-3p	Fam5c
mmu-miR-16-1-3p	Tiam1
mmu-miR-16-1-3p	Runx2
mmu-miR-16-1-3p	Mtap7d1
mmu-miR-16-1-3p	Nr6a1
mmu-miR-16-1-3p	Meis2
mmu-miR-16-1-3p	Fam150b
mmu-miR-16-1-3p	Fam168b
mmu-miR-16-1-3p	Celf2
mmu-miR-16-1-3p	Pex11b
mmu-miR-16-1-3p	Rab11fip3
mmu-miR-16-1-3p	Spast
mmu-miR-16-1-3p	Zc3h12c
mmu-miR-16-1-3p	2310028O11Rik
mmu-miR-16-1-3p	Suz12
mmu-miR-16-1-3p	Pcsk5
mmu-miR-16-1-3p	Ralyl
mmu-miR-16-1-3p	Hspa5
mmu-miR-16-1-3p	Cyth3
mmu-miR-16-1-3p	Osbpl3
mmu-miR-16-1-3p	Rab3gap2
mmu-miR-16-1-3p	Papd5
mmu-miR-16-1-3p	Tsr2
mmu-miR-16-1-3p	9830001H06Rik
mmu-miR-16-1-3p	Sec14l1
mmu-miR-16-1-3p	Tead1
mmu-miR-16-1-3p	Myt1
mmu-miR-16-1-3p	Rara
mmu-miR-16-1-3p	Cpeb2
mmu-miR-16-1-3p	Zfp516
mmu-miR-16-1-3p	Elavl2
mmu-miR-16-1-3p	Magt1
mmu-miR-16-1-3p	Dcun1d4
mmu-miR-16-1-3p	Phc2
mmu-miR-16-1-3p	Pld5
mmu-miR-16-1-3p	Abi2
mmu-miR-16-1-3p	Myst4
mmu-miR-16-1-3p	Ccng2
mmu-miR-16-1-3p	Cdc25a
mmu-miR-16-1-3p	Cpeb1
mmu-miR-16-1-3p	Csf1
mmu-miR-16-1-3p	Ebf1
mmu-miR-16-1-3p	Mecom
mmu-miR-16-1-3p	Fmr1
mmu-miR-16-1-3p	Fyn
mmu-miR-16-1-3p	Gata2
mmu-miR-16-1-3p	Gata3
mmu-miR-16-1-3p	Mtpn
mmu-miR-16-1-3p	Hspa4
mmu-miR-16-1-3p	Htr2c
mmu-miR-16-1-3p	Kpna1
mmu-miR-16-1-3p	Ktn1
mmu-miR-16-1-3p	Mycl1
mmu-miR-16-1-3p	Marcks
mmu-miR-16-1-3p	Pou3f3
mmu-miR-16-1-3p	Ppargc1a
mmu-miR-16-1-3p	Pten
mmu-miR-16-1-3p	Rab1
mmu-miR-16-1-3p	Rock2
mmu-miR-16-1-3p	Scd1
mmu-miR-16-1-3p	Vps4b
mmu-miR-16-1-3p	Slc12a2
mmu-miR-16-1-3p	Syt1
mmu-miR-16-1-3p	Tpp2
mmu-miR-16-1-3p	Yy1
mmu-miR-16-1-3p	Zic4
mmu-miR-16-1-3p	Bckdk
mmu-miR-16-1-3p	Bcl2l11
mmu-miR-16-1-3p	Cdh11
mmu-miR-16-1-3p	Srsf10
mmu-miR-16-1-3p	Fut9
mmu-miR-16-1-3p	Herc2
mmu-miR-16-1-3p	Hif1a
mmu-miR-16-1-3p	Hmgb1
mmu-miR-16-1-3p	Cyr61
mmu-miR-16-1-3p	Lox
mmu-miR-16-1-3p	Matr3
mmu-miR-16-1-3p	Sik1
mmu-miR-16-1-3p	Nfia
mmu-miR-16-1-3p	Pde3b
mmu-miR-16-1-3p	Pdgfra
mmu-miR-16-1-3p	Ppara
mmu-miR-16-1-3p	Stau1
mmu-miR-16-1-3p	Zeb1
mmu-miR-16-1-3p	Thbs1
mmu-miR-16-1-3p	Ugt8a
mmu-miR-16-1-3p	Lin7c
mmu-miR-16-1-3p	Zfp148
mmu-miR-16-1-3p	Zfpm2
mmu-miR-16-1-3p	Ikzf2
mmu-miR-16-1-3p	Esrrg
mmu-miR-16-1-3p	Pclo
mmu-miR-16-1-3p	Sp1
mmu-miR-16-1-3p	Sfrp1
mmu-miR-16-1-3p	Pde7b
mmu-miR-16-1-3p	Nox4
mmu-miR-16-1-3p	Fbxl17
mmu-miR-16-1-3p	Pknox1
mmu-miR-16-1-3p	Rhoa
mmu-miR-16-1-3p	Hnrnpu
mmu-miR-16-1-3p	Irf6
mmu-miR-16-1-3p	Stk39
mmu-miR-16-1-3p	Slc5a3
mmu-miR-16-1-3p	Scn1a
mmu-miR-16-1-3p	Pcdh7
mmu-miR-16-1-3p	Slc23a2
mmu-miR-16-1-3p	Fmn2
mmu-miR-16-1-3p	Styx
mmu-miR-16-1-3p	Hsd17b12
mmu-miR-16-1-3p	Gria4
mmu-miR-16-1-3p	Foxo1
mmu-miR-16-1-3p	Spen
mmu-miR-16-1-3p	Syncrip
mmu-miR-16-1-3p	Vapb
mmu-miR-16-1-3p	Ube2d2
mmu-miR-16-1-3p	Ptpn4
mmu-miR-16-1-3p	Smpd3
mmu-miR-16-1-3p	Agrn
mmu-miR-16-1-3p	Fign
mmu-miR-16-1-3p	Gmfb
mmu-miR-16-1-3p	Slc30a7
mmu-miR-16-1-3p	Ndel1
mmu-miR-16-1-3p	Chchd3
mmu-miR-16-1-3p	Mrps25
mmu-miR-16-1-3p	Mina
mmu-miR-16-1-3p	Lsm14a
mmu-miR-16-1-3p	Ttc14
mmu-miR-16-1-3p	Ube2g1
mmu-miR-16-1-3p	Tmem167b
mmu-miR-16-1-3p	Fibin
mmu-miR-16-1-3p	Rnf125
mmu-miR-16-1-3p	Luc7l3
mmu-miR-16-1-3p	Fbxo32
mmu-miR-16-1-3p	Arpc5
mmu-miR-16-1-3p	Atp5g2
mmu-miR-16-1-3p	Atp2b1
mmu-miR-16-1-3p	Zdhhc21
mmu-miR-16-1-3p	Upk1a
mmu-miR-16-1-3p	Tet1
mmu-miR-16-1-3p	Tns1
mmu-miR-16-1-3p	Kcnmb2
mmu-miR-16-1-3p	Rin2
mmu-miR-16-1-3p	Armc8
mmu-miR-16-1-3p	Gbe1
mmu-miR-16-1-3p	Clvs1
mmu-miR-16-1-3p	Fam84a
mmu-miR-16-1-3p	Nln
mmu-miR-16-1-3p	Rab30
mmu-miR-16-1-3p	Spcs3
mmu-miR-16-1-3p	Rgs7bp
mmu-miR-16-1-3p	Mctp1
mmu-miR-16-1-3p	Uchl4
mmu-miR-16-1-3p	Fubp1
mmu-miR-16-1-3p	Pcdh18
mmu-miR-16-1-3p	Zfp704
mmu-miR-16-1-3p	Acbd3
mmu-miR-16-1-3p	Glcci1
mmu-miR-16-1-3p	Edaradd
mmu-miR-16-1-3p	Slc12a6
mmu-miR-16-1-3p	Atp1b4
mmu-miR-16-1-3p	Fbxw11
mmu-miR-16-1-3p	Cherp
mmu-miR-16-1-3p	Socs7
mmu-miR-16-1-3p	Sdpr
mmu-miR-16-1-3p	Braf
mmu-miR-16-1-3p	Tnrc6b
mmu-miR-16-1-3p	Taok1
mmu-miR-16-1-3p	Yipf3
mmu-miR-16-1-3p	L2hgdh
mmu-miR-16-1-3p	Tardbp
mmu-miR-16-1-3p	Kcnc4
mmu-miR-16-1-3p	Gspt1
mmu-miR-16-1-3p	Catsper2
mmu-miR-16-1-3p	Fnbp1l
mmu-miR-16-1-3p	Pkhd1
mmu-miR-16-1-3p	Dock3
mmu-miR-16-1-3p	Diap2
mmu-miR-16-1-3p	Hlf
mmu-miR-16-1-3p	Tdrd3
mmu-miR-16-1-3p	Megf9
mmu-miR-16-1-3p	Rbm34
mmu-miR-16-1-3p	Fam63b
mmu-miR-16-1-3p	Zfp462
mmu-miR-16-1-3p	Arid2
mmu-miR-16-1-3p	Sec24a
mmu-miR-16-1-3p	Fras1
mmu-miR-16-1-3p	Unc80
mmu-miR-16-1-3p	Fam76b
mmu-miR-16-1-3p	Galm
mmu-miR-16-1-3p	Pptc7
mmu-miR-16-1-3p	Slc7a6
mmu-miR-16-1-3p	Ube2q2
mmu-miR-16-1-3p	Tanc2
mmu-miR-16-1-3p	Plekhh1
mmu-miR-16-1-3p	Parp11
mmu-miR-16-1-3p	Zbed4
mmu-miR-16-1-3p	Ttc17
mmu-miR-16-1-3p	Onecut2
mmu-miR-16-1-3p	Cpeb3
mmu-miR-16-1-3p	Eif5b
mmu-miR-16-1-3p	Stard8
mmu-miR-16-1-3p	Mycbp2
mmu-miR-16-1-3p	Man1c1
mmu-miR-16-1-3p	Dtna
