# Supplementary material for: Effect of Vitrification on the MicroRNA Transcriptome in Mouse Blastocysts
Source: PLoS One. 2015 Apr 8;10(4):e0123451. doi: 10.1371/journal.pone.0123451 (PMC4390370; doi:10.1371/journal.pone.0123451)
Supplement: S3 Table — (XLS) [file pone.0123451.s003.xls]

## Sheet: target_prediction
miRNA	Gene symbol
mmu-miR-212-3p	Osbpl8
mmu-miR-212-3p	Arhgef11
mmu-miR-212-3p	Crtc1
mmu-miR-212-3p	Actr3b
mmu-miR-212-3p	Aebp2
mmu-miR-212-3p	Zfp238
mmu-miR-212-3p	Cpsf6
mmu-miR-212-3p	Tmem151b
mmu-miR-212-3p	Rasef
mmu-miR-212-3p	Timm9
mmu-miR-212-3p	Sox6
mmu-miR-212-3p	Maf
mmu-miR-212-3p	Otud7b
mmu-miR-212-3p	Mex3a
mmu-miR-212-3p	Lin28b
mmu-miR-212-3p	Zfc3h1
mmu-miR-212-3p	D17Wsu92e
mmu-miR-212-3p	Arhgef9
mmu-miR-212-3p	Gm98
mmu-miR-212-3p	Nacc2
mmu-miR-212-3p	Arhgef10
mmu-miR-212-3p	Sgk3
mmu-miR-212-3p	Mapt
mmu-miR-212-3p	Olfm1
mmu-miR-212-3p	Mex3c
mmu-miR-212-3p	Clmn
mmu-miR-212-3p	Slc1a2
mmu-miR-212-3p	Tcf7l1
mmu-miR-212-3p	Btaf1
mmu-miR-212-3p	Arid1a
mmu-miR-212-3p	Zfp362
mmu-miR-212-3p	Prickle2
mmu-miR-212-3p	Gpd2
mmu-miR-212-3p	Qk
mmu-miR-212-3p	Adcy3
mmu-miR-212-3p	5430407P10Rik
mmu-miR-212-3p	Kcnk2
mmu-miR-212-3p	Gnb1
mmu-miR-212-3p	Rnf152
mmu-miR-212-3p	2010109K11Rik
mmu-miR-212-3p	Ntng1
mmu-miR-212-3p	Snx11
mmu-miR-212-3p	C130039O16Rik
mmu-miR-212-3p	Setdb1
mmu-miR-212-3p	Map3k12
mmu-miR-212-3p	Dcun1d3
mmu-miR-212-3p	Bri3
mmu-miR-212-3p	C530008M17Rik
mmu-miR-212-3p	Homer2
mmu-miR-212-3p	Slk
mmu-miR-212-3p	Armc8
mmu-miR-212-3p	Fkbp2
mmu-miR-212-3p	Rfx3
mmu-miR-212-3p	Tead1
mmu-miR-212-3p	Suv420h1
mmu-miR-212-3p	Cdk19
mmu-miR-212-3p	Dynll2
mmu-miR-212-3p	Ppfibp1
mmu-miR-212-3p	Tada2b
mmu-miR-212-3p	Ncald
mmu-miR-212-3p	Zfp516
mmu-miR-212-3p	Myst2
mmu-miR-212-3p	Gm6537
mmu-miR-212-3p	Arhgap32
mmu-miR-212-3p	Unkl
mmu-miR-212-3p	Actb
mmu-miR-212-3p	Amd2
mmu-miR-212-3p	Arx
mmu-miR-212-3p	Btg2
mmu-miR-212-3p	Calu
mmu-miR-212-3p	Cfl2
mmu-miR-212-3p	Chd1
mmu-miR-212-3p	Col5a2
mmu-miR-212-3p	Dcc
mmu-miR-212-3p	Ddx6
mmu-miR-212-3p	Dnmt3a
mmu-miR-212-3p	Gdf5
mmu-miR-212-3p	Hn1
mmu-miR-212-3p	Foxa1
mmu-miR-212-3p	Itch
mmu-miR-212-3p	Mapkapk2
mmu-miR-212-3p	Mtf1
mmu-miR-212-3p	Nfib
mmu-miR-212-3p	Pde7a
mmu-miR-212-3p	Pou3f3
mmu-miR-212-3p	Pten
mmu-miR-212-3p	Rb1
mmu-miR-212-3p	Shh
mmu-miR-212-3p	Sos1
mmu-miR-212-3p	Rpl13a
mmu-miR-212-3p	Usp9x
mmu-miR-212-3p	Wnt3
mmu-miR-212-3p	Adcy1
mmu-miR-212-3p	Amd1
mmu-miR-212-3p	Anp32a
mmu-miR-212-3p	Brca1
mmu-miR-212-3p	Runx1t1
mmu-miR-212-3p	Cbfa2t2
mmu-miR-212-3p	Colq
mmu-miR-212-3p	Slc6a3
mmu-miR-212-3p	Hao1
mmu-miR-212-3p	Hbegf
mmu-miR-212-3p	Hmga2
mmu-miR-212-3p	Kcnj12
mmu-miR-212-3p	Large
mmu-miR-212-3p	Mecp2
mmu-miR-212-3p	Nfya
mmu-miR-212-3p	Pea15a
mmu-miR-212-3p	Papola
mmu-miR-212-3p	Pxn
mmu-miR-212-3p	Slc8a1
mmu-miR-212-3p	Sox5
mmu-miR-212-3p	Srebf1
mmu-miR-212-3p	Dedd
mmu-miR-212-3p	Adamts5
mmu-miR-212-3p	Pde10a
mmu-miR-212-3p	Dazap2
mmu-miR-212-3p	Spry1
mmu-miR-212-3p	Mapk1
mmu-miR-212-3p	Sema4g
mmu-miR-212-3p	Ppp2r5c
mmu-miR-212-3p	Hapln1
mmu-miR-212-3p	Eif4a2
mmu-miR-212-3p	Kcna6
mmu-miR-212-3p	Zeb2
mmu-miR-212-3p	Mapk8
mmu-miR-212-3p	Caprin1
mmu-miR-212-3p	Bnip2
mmu-miR-212-3p	Hnrnpu
mmu-miR-212-3p	Tsnax
mmu-miR-212-3p	Rragc
mmu-miR-212-3p	Sema6a
mmu-miR-212-3p	Plagl2
mmu-miR-212-3p	Nfat5
mmu-miR-212-3p	Ywhag
mmu-miR-212-3p	Pfn2
mmu-miR-212-3p	Grasp
mmu-miR-212-3p	Ptbp2
mmu-miR-212-3p	Kcmf1
mmu-miR-212-3p	Mmp16
mmu-miR-212-3p	Foxo3
mmu-miR-212-3p	Dnaja2
mmu-miR-212-3p	Ube2d2
mmu-miR-212-3p	Arih1
mmu-miR-212-3p	Cramp1l
mmu-miR-212-3p	Nova1
mmu-miR-212-3p	Sall1
mmu-miR-212-3p	Tmeff1
mmu-miR-212-3p	Chst11
mmu-miR-212-3p	Isl1
mmu-miR-212-3p	Gmfb
mmu-miR-212-3p	Smoc2
mmu-miR-212-3p	Akirin1
mmu-miR-212-3p	Pppde1
mmu-miR-212-3p	Tomm7
mmu-miR-212-3p	Pigy
mmu-miR-212-3p	Tmed7
mmu-miR-212-3p	Rras2
mmu-miR-212-3p	Med28
mmu-miR-212-3p	Daam1
mmu-miR-212-3p	Paip2
mmu-miR-212-3p	Grhl2
mmu-miR-212-3p	Zfp644
mmu-miR-212-3p	Polr2d
mmu-miR-212-3p	Bbx
mmu-miR-212-3p	Fbxl20
mmu-miR-212-3p	Lsm11
mmu-miR-212-3p	1300018I17Rik
mmu-miR-212-3p	Setd5
mmu-miR-212-3p	Rap2b
mmu-miR-212-3p	Tjap1
mmu-miR-212-3p	Kbtbd13
mmu-miR-212-3p	Sppl3
mmu-miR-212-3p	Tbc1d30
mmu-miR-212-3p	Etnk1
mmu-miR-212-3p	Dusp9
mmu-miR-212-3p	Klhdc10
mmu-miR-212-3p	Rgs7bp
mmu-miR-212-3p	Rad54l2
mmu-miR-212-3p	Tktl1
mmu-miR-212-3p	D0H4S114
mmu-miR-212-3p	Foxp2
mmu-miR-212-3p	Glcci1
mmu-miR-212-3p	Crk
mmu-miR-212-3p	Fbxw11
mmu-miR-212-3p	Rab15
mmu-miR-212-3p	Med9
mmu-miR-212-3p	Atxn7
mmu-miR-212-3p	Slc30a6
mmu-miR-212-3p	Tnrc6b
mmu-miR-212-3p	Mepce
mmu-miR-212-3p	Rasa1
mmu-miR-212-3p	Zswim6
mmu-miR-212-3p	Cerk
mmu-miR-212-3p	D15Ertd621e
mmu-miR-212-3p	Kdm5a
mmu-miR-212-3p	Pom121
mmu-miR-212-3p	Kdm5b
mmu-miR-212-3p	Sec16a
mmu-miR-212-3p	Eif2c1
mmu-miR-212-3p	Csrnp3
mmu-miR-212-3p	Dcaf8
mmu-miR-212-3p	Snx30
mmu-miR-212-3p	Klhl11
mmu-miR-212-3p	Gtdc1
mmu-miR-212-3p	Bnc2
mmu-miR-212-3p	Pgm5
mmu-miR-212-3p	Arid2
mmu-miR-212-3p	Sec24a
mmu-miR-212-3p	Sephs1
mmu-miR-212-3p	Nmnat2
mmu-miR-212-3p	Zcchc11
mmu-miR-212-3p	Cc2d1b
mmu-miR-212-3p	Lrrc58
mmu-miR-212-3p	Ubn2
mmu-miR-212-3p	Dab1
mmu-miR-212-3p	Mia3
mmu-miR-212-3p	Eif5a2
mmu-miR-212-3p	Fam167a
mmu-miR-212-3p	Ep300
mmu-miR-212-3p	Hmgxb4
mmu-miR-212-3p	Rnf24
mmu-miR-212-3p	Cggbp1
mmu-miR-212-3p	Slc6a1
mmu-miR-212-3p	Anks1
mmu-miR-212-3p	Zfyve1
mmu-miR-212-3p	Prosapip1
mmu-miR-212-3p	Zfp395
mmu-miR-212-3p	N4bp2l2
mmu-miR-212-3p	Mycbp2
mmu-miR-212-3p	Ctdspl2
